# Supplementary material for: Ershiwuwei Shanhu Pill ameliorates cognitive impairment in Alzheimer’s disease mice by remodeling gut microbiota and host serum metabolites
Source: Front Aging Neurosci. 2026 Jun 19;18:1820691. doi: 10.3389/fnagi.2026.1820691 (PMC13328349; doi:10.3389/fnagi.2026.1820691)
Supplement: Supplementary Table 1 — Raw data of fecal microbiota. [file Table_1.xls]

Taxon	WT_1	WT_2	WT_3	WT_4	WT_5	WT_6	WT_7	WT_8	ESP_1	ESP_2	ESP_3	ESP_4	ESP_5	ESP_6	ESP_7	ESP_8	APPPS1_1	APPPS1_2	APPPS1_3	APPPS1_4	APPPS1_5	APPPS1_6	APPPS1_7	APPPS1_8
d__Bacteria;p__Bacteroidota;c__Bacteroidia;o__Bacteroidales;f__Muribaculaceae;g__Muribaculaceae	0.333857796	0.303513898	0.319884618	0.471679029	0.339364651	0.222709223	0.454146999	0.205963887	0.100397093	0.144451937	0.209747509	0.30332659	0.351427287	0.367610699	0.010826403	0.314565071	0.282835094	0.132014685	0.206338503	0.340600884	0.281036937	0.437626433	0.546901926	0.712482206
d__Bacteria;p__Firmicutes;c__Bacilli;o__Lactobacillales;f__Lactobacillaceae;g__Ligilactobacillus	0.14943433	0.054506631	0.099910092	0.126095752	0.347456357	0.085637222	0.135348768	0.154716416	0.366037312	0.230875852	0.349366899	0.181463999	0.425114258	0.207762044	0.327189631	0.178279763	0.256686896	0.3227317	0.180564921	0.393309358	0.469468794	0.255525586	0.018281262	0.06641942
d__Bacteria;p__Firmicutes;c__Bacilli;o__Lactobacillales;f__Lactobacillaceae;g__Lactobacillus	0.009215554	0.167378437	0.069341425	0.012100097	0.015996104	0.003858545	0.050573163	0.004158238	0.041694763	0.092717465	0.079643366	0.1454634	0.012175021	0.018506031	0.118678355	0.178691841	0.133850303	0.258222822	0.272945231	0.039109912	0.000861617	0.018206339	0.017232337	0
d__Bacteria;p__Firmicutes;c__Bacilli;o__Erysipelotrichales;f__Erysipelotrichaceae;g__Dubosiella	0.023713194	0.135049075	0.049187083	0.171012212	0.004570315	0.005057316	0.067168652	0.106053795	0.005094778	0.028620664	0.039709298	0.016745336	0.005544317	0.079793212	0.097887166	0.100809171	0.008129168	0.008129168	0.000487001	0.011987713	0	0.094927699	0.173709448	0
d__Bacteria;p__Firmicutes;c__Bacilli;o__Lactobacillales;f__Lactobacillaceae;g__Limosilactobacillus	0.016782798	0.044729153	0.010227017	0.002584851	0.006405934	0.003483929	0.020079419	0.018993032	0.042856073	0.047875927	0.036637447	0.080542444	0.05963887	0.008016783	0.052333858	0.12699483	0.087660148	0.120289204	0.222109837	0.023713194	0.003858545	0.008616168	0.020528958	0.000299693
d__Bacteria;p__Desulfobacterota;c__Desulfovibrionia;o__Desulfovibrionales;f__Desulfovibrionaceae;g__Desulfovibrio	0.01846857	0.00655578	0.067093729	0.003296621	0.013898254	0.149471791	0.004944931	0.039896606	0.070128119	0.062411029	0.052408781	0.031917285	0.003409006	0.005094778	0.059414101	0.007792013	0.005132239	0.015509103	0.004570315	0.002584851	0.011388327	0.004308084	0.010788941	0.011500712
d__Bacteria;p__Actinobacteriota;c__Coriobacteriia;o__Coriobacteriales;f__Eggerthellaceae;g__Enterorhabdus	0.017457106	0.018356185	0.014647486	0.012512175	0.022739192	0.04045853	0.00700532	0.025061812	0.040271222	0.050610624	0.023975425	0.019367648	0.010301941	0.019854649	0.101633326	0.027346969	0.009402862	0.015696411	0.009702555	0.02034165	0.011800405	0.012774406	0.02502435	0.025398966
d__Bacteria;p__Bacteroidota;c__Bacteroidia;o__Bacteroidales;f__Rikenellaceae;g__Alistipes	0.018843186	0.025698659	0.021690267	0.005506855	0.022102345	0.092867311	0.012437252	0.017906646	0.0229265	0.008766015	0.023638271	0.049973777	0.024949427	0.024350041	0.006218626	0.00606878	0.028545741	0.029669589	0.025136735	0.015284334	0.017794261	0.015134487	0.007042781	0.047314003
d__Bacteria;p__Firmicutes;c__Clostridia;o__Lachnospirales;f__Lachnospiraceae;g__unclassified_Lachnospiraceae	0.031430284	0.00303439	0.066232112	0.007792013	0.013411253	0.063572338	0.00700532	0.069566195	0.046414925	0.037236832	0.018393647	0.014310332	0.001048925	0.012886791	0.076608976	0.000861617	0.005094778	0.000487001	0.00116131	0.001985465	0.004158238	0.005431932	0.02221473	0.002509927
d__Bacteria;p__Bacteroidota;c__Bacteroidia;o__Bacteroidales;f__Marinifilaceae;g__Odoribacter	0.044017382	0.072413276	0.053008167	0.003596314	0.010301941	0.060313179	0.00749232	0.046976849	0.018955571	0.010676557	0.02386304	0.060650333	0.003071851	0.008953323	0.001086386	0.001910542	0.034539597	0.008353937	0.003446467	0.009402862	0.00071177	0.001423541	0.000824155	0.0088784
d__Bacteria;p__Firmicutes;c__Clostridia;o__Lachnospirales;f__Lachnospiraceae;g__Lachnospiraceae_NK4A136_group	0.048775006	0.007604705	0.020978497	0.016632951	0.049524238	0.014460178	0.021465498	0.093129542	0.023525886	0.032778902	0.02618566	0.009215554	0.001948003	0.001011463	0.006443396	0.006256088	0.000524462	0.00071177	0.005132239	0.006668165	0.002996928	0.006668165	0.002697235	0.000861617
d__Bacteria;p__Bacteroidota;c__Bacteroidia;o__Bacteroidales;f__Rikenellaceae;g__Rikenellaceae_RC9_gut_group	0.04514123	0.018730801	0.000524462	0.017719338	0.003933468	0.013748408	0.037948603	0.020903574	0.006031318	0.001573387	0.000636847	0.029145126	0.016632951	0.018281262	0.000524462	0.005544317	0.030194051	0.032067131	0.011762943	0.029894358	0.023413501	0.000412078	0.000749232	0.013149022
d__Bacteria;p__Campylobacterota;c__Campylobacteria;o__Campylobacterales;f__Helicobacteraceae;g__Helicobacter	0.009665093	0.00959017	0.031280438	0.00584401	0.01918034	0.062336105	0.014572563	0.031692515	0.00071177	0.002022927	0.00116131	0.000561924	0.001311156	0.089720536	0.000636847	0.003596314	0.026372968	0.000599386	0.000449539	0.005918933	0.026110736	0.004645239	0.000974002	0.001461002
d__Bacteria;p__Patescibacteria;c__Saccharimonadia;o__Saccharimonadales;f__Saccharimonadaceae;g__Candidatus_Saccharimonas	0.00280962	0.002135311	0.027496816	0.004383007	0.034764367	0.016445643	0.009028246	0.003184236	0.023488424	0.079830674	0.010826403	0.008054244	0.011613097	0.012924253	0.006630704	0.000299693	0.001311156	0.000149846	0	0.003933468	0.001723234	0.037049524	0.01052671	0.010788941
d__Bacteria;p__Firmicutes;c__Clostridia;o__Lachnospirales;f__Lachnospiraceae;g__uncultured	0.008541245	0.000636847	0.030194051	0.000599386	0.007679628	0.016445643	0.003296621	0.010938788	0.02573612	0.029145126	0.011650558	0.001236233	0.00093654	0.003858545	0.039222297	0.001610849	0.001461002	0.001835618	0.000899078	0.001461002	0.0046827	0.000899078	0.008241552	0.009927324
d__Bacteria;p__Firmicutes;c__Clostridia;o__Clostridia_UCG-014;f__Clostridia_UCG-014;g__Clostridia_UCG-014	0.030681052	0.003446467	0.015771334	0.005394471	0.008840938	0.003633775	0.037274294	0.01708249	0.020528958	0.00959017	0.004045853	0.000636847	0.002210235	0.008166629	0.005394471	0.000674309	0.013373792	0.001423541	0.002172773	0.002022927	0.016108489	0.002922005	0.003146775	0.004870008
d__Bacteria;p__Bacteroidota;c__Bacteroidia;o__Bacteroidales;f__Bacteroidaceae;g__Bacteroides	0.003446467	0.011013711	0.003184236	0.016670413	0.001910542	0.010639095	0.004120776	0.001048925	0.000412078	0.005806548	0.008803476	0.005694163	0.009402862	0.009253016	0	0.000599386	0.02502435	0.003146775	0.009477785	0.011800405	0.015246872	0.005956395	0.003371544	0.021390575
d__Bacteria;p__Bacteroidota;c__Bacteroidia;o__Bacteroidales;f__Tannerellaceae;g__Parabacteroides	0.006368472	0.008241552	0.013149022	0.016483105	0.001498464	0.014422717	0.005544317	0.002060388	0	0.001311156	0.005394471	0.004532854	0.002135311	0.013860793	7.49E-05	0.00584401	0.010152094	0.014797333	0.010414325	0.006368472	0.009552708	0.010114633	0.013486177	0.008728553
d__Bacteria;p__Firmicutes;c__Clostridia;o__Lachnospirales;f__Lachnospiraceae;g__Lachnospiraceae_UCG-006	0.001723234	0.000374616	0.006368472	0.001535926	0.003109313	0.045440923	0.00093654	0.002547389	0.085899453	0.008915861	0.002847082	0.000337154	0.000187308	0.001423541	0.000861617	0.00022477	0	0.000112385	0	0.000112385	0.000149846	0.001910542	0.007155166	0
d__Bacteria;p__Bacteroidota;c__Bacteroidia;o__Bacteroidales;f__Prevotellaceae;g__Alloprevotella	0.039334682	0.035288829	0.002584851	0.00981494	0.000674309	0.000112385	0.004532854	0.004495392	0.001423541	0.000974002	0.000374616	0.000112385	0.0182438	0.004045853	0.000412078	0.00187308	0.003259159	0.003633775	0.005207163	0.004083315	0.015808796	0.000974002	0.000786694	0.003558852
d__Bacteria;p__Firmicutes;c__Clostridia;o__Oscillospirales;f__Oscillospiraceae;g__uncultured	0.024050348	0.001685772	0.012212482	0.031954746	0.014872256	0.000861617	0.024949427	0.028395894	0.001011463	0.001348618	0.000786694	0	0.000412078	0.000337154	0.000524462	0.000149846	0	0.000112385	0	0.000524462	0.000899078	0.000412078	0	0.000112385
d__Bacteria;p__Actinobacteriota;c__Actinobacteria;o__Bifidobacteriales;f__Bifidobacteriaceae;g__Bifidobacterium	0.001011463	0.010714018	0.001198771	0.000824155	0.009702555	0.020191803	0.003296621	0.001461002	0.003109313	0.002996928	0.005282086	0.003596314	0.001311156	0.006106241	0.001685772	0.005956395	0.002172773	0.000786694	0.000561924	0.001273694	0.005506855	0.026522814	0.018056492	0
d__Bacteria;p__Firmicutes;c__Clostridia;o__Lachnospirales;f__Lachnospiraceae;g__Lachnoclostridium	0.010414325	0.003521391	0.002435004	0	0.002210235	0.012662021	0	0.015996104	0.010114633	0.009777478	0.013186484	0.004570315	0.00022477	0.000824155	0.012849329	0.002659774	0	0.002959467	0.001311156	0.000636847	0.000786694	0.001273694	0.002472466	0.003184236
d__Bacteria;p__Bacteroidota;c__Bacteroidia;o__Bacteroidales;f__Muribaculaceae;g__Muribaculum	0.010189556	0.005581779	0.008091706	0.01052671	0.002547389	0.003371544	0.005731625	0.001348618	0	0.000149846	0.000561924	0.002210235	0.004645239	0.00071177	0	0.000337154	0.005806548	0.000262231	0.00071177	0.007080243	0.012362329	0.002847082	0.00209785	0.006256088
d__Bacteria;p__Bacteroidota;c__Bacteroidia;o__Bacteroidales;f__Prevotellaceae;g__Prevotellaceae_UCG-001	0.001348618	0.000674309	0.000861617	0.000524462	0.000824155	0.00071177	0.001723234	0.000187308	0	0	7.49E-05	0.000561924	0.009552708	0.000524462	0	7.49E-05	0.000861617	7.49E-05	0	0.016033566	0.036862216	0	0.000187308	0.009253016
d__Bacteria;p__Firmicutes;c__Bacilli;o__Erysipelotrichales;f__Erysipelotrichaceae;g__Faecalibaculum	0.005731625	0.017681876	0.000599386	0.011500712	0.000374616	0.000636847	0.019480033	0.011388327	7.49E-05	0.001086386	0.00093654	0.00071177	0	0.000449539	0	0.000337154	0	0	0	0	0.000674309	0.00116131	0.001835618	0
d__Bacteria;p__Firmicutes;c__Clostridia;o__Oscillospirales;f__Oscillospiraceae;g__Colidextribacter	0.010639095	0.002509927	0.003596314	0.004982393	0.006368472	0.004308084	0.007754552	0.0093654	0.002472466	0.002322619	0.000487001	0.001198771	0.000861617	0.002847082	0.003446467	0.000299693	0.001573387	0.000262231	0.00022477	0.001386079	0.001461002	0.001198771	0.000786694	0.003671237
d__Bacteria;p__Firmicutes;c__Clostridia;o__Lachnospirales;f__Lachnospiraceae;g__Anaerostipes	0	0	0	0.001123848	0	0	0	0	0	0	0	0	0	0	0	0	0	0	0	0	0	0.000636847	0.063722185	0
d__Bacteria;p__Firmicutes;c__Clostridia;o__Oscillospirales;f__Ruminococcaceae;g__[Eubacterium]_siraeum_group	0.001348618	7.49E-05	0	0.000112385	0.004345546	0	0.000262231	0.000974002	0.000636847	0.001123848	0.000786694	0.000412078	0.000262231	0.011238481	0.009740016	0.000337154	0	0	0	0.000636847	0	0.02127819	0.002285158	0
d__Bacteria;p__Bacteroidota;c__Bacteroidia;o__Bacteroidales;f__Rikenellaceae;g__Rikenella	0.001386079	0.000487001	0.000112385	0.000974002	0.001535926	7.49E-05	0.001461002	0.000749232	0.000374616	0.004495392	0.020304188	0.004270623	0.000149846	0.000561924	0.000561924	0.000337154	0.000187308	0.000861617	0.000112385	0.010676557	0.001910542	0.001386079	0.000674309	0
d__Bacteria;p__Firmicutes;c__Bacilli;o__Lactobacillales;f__Lactobacillaceae;g__Liquorilactobacillus	0.000561924	0	0	0	0.000636847	0	0.00280962	0.001573387	0.004645239	0.001198771	0.002584851	0.004457931	0.005394471	0	0.003633775	0.005469394	0.007042781	0.005431932	0.003071851	0.005132239	0	0	0	0
d__Bacteria;p__Actinobacteriota;c__Coriobacteriia;o__Coriobacteriales;f__Eggerthellaceae;g__Parvibacter	0.000749232	0.001123848	0.002435004	0.001011463	0.000299693	0.00116131	0.000374616	0.001086386	0.002247696	0.007567244	0.002659774	0.001086386	0.000674309	0.001273694	0.004158238	0.002172773	0.00093654	0.002135311	0.002022927	0.001985465	0.002547389	0.000262231	0.000861617	0.004345546
d__Bacteria;p__Firmicutes;c__Clostridia;o__Oscillospirales;f__Ruminococcaceae;g__uncultured	0.007230089	0.000337154	0.001123848	0.002397543	0.001273694	0.011538173	0.000412078	0.004532854	0.003371544	0.001123848	0.000187308	0.000262231	0.000149846	0.008279014	0.00022477	0.000149846	0.000149846	3.75E-05	3.75E-05	7.49E-05	0.000187308	0.000112385	0	0.001011463
d__Bacteria;p__Firmicutes;c__Bacilli;o__Erysipelotrichales;f__Erysipelatoclostridiaceae;g__Erysipelatoclostridium	0.000599386	0	0.003896007	0.00280962	0.000337154	0.000824155	0.000262231	0.001573387	0.000786694	0.004045853	0.000337154	0.000599386	0.001236233	0.001835618	0.001048925	0.000299693	0.004008391	0.00280962	0.010639095	0.001948003	0.001311156	0.000112385	0.000149846	0.002435004
d__Bacteria;p__Firmicutes;c__Bacilli;o__Erysipelotrichales;f__Erysipelotrichaceae;g__uncultured	0.000861617	0.007267551	0.001198771	0.000786694	0.002659774	0.003446467	0.000786694	0.001048925	0.005469394	0.007679628	0.001723234	0.000487001	0.000299693	0.000374616	0.00093654	0	0.000786694	0.000674309	0	0.000187308	0.000187308	7.49E-05	0.000187308	0.003146775
d__Bacteria;p__Firmicutes;c__Clostridia;o__Oscillospirales;f__Ruminococcaceae;g__Incertae_Sedis	0.009889863	0.003783622	0.002734697	7.49E-05	0.002210235	0.000786694	0.000412078	0.00794186	0.002022927	0.000599386	0.001535926	0.000374616	0	0.001386079	0.000299693	0.000262231	0.000824155	0.000149846	0.001423541	0.000374616	0.000412078	0.000786694	0.000262231	0.000749232
d__Bacteria;p__Verrucomicrobiota;c__Verrucomicrobiae;o__Verrucomicrobiales;f__Akkermansiaceae;g__Akkermansia	0.000337154	0.000337154	0.000599386	0.000412078	0	0	0.000487001	0.000337154	0	0.003071851	0.004757623	0.000449539	0.000187308	0.022851577	0	0.000636847	0.000374616	0	0	0	0	0.001123848	0.000974002	0
d__Bacteria;p__Firmicutes;c__Clostridia;o__Lachnospirales;f__Lachnospiraceae;g__[Eubacterium]_xylanophilum_group	0.007679628	0.000487001	0.007192628	0	0.001798157	0	0.000412078	0.004195699	0	0.004008391	0.000561924	0	0.000337154	0	0.003371544	0	0.000561924	0.000149846	0	0.000861617	0.00093654	0.00209785	0.000374616	0.000112385
d__Bacteria;p__Firmicutes;c__Bacilli;o__RF39;f__RF39;g__RF39	0.001386079	0.000337154	0.000824155	0.000487001	0.000599386	0	0.003483929	0.001386079	0.009327939	0.002622312	0.00022477	0.001311156	0	0.00093654	0.000299693	0	0.000861617	0	0	3.75E-05	0.000674309	0.000187308	0	0.000487001
d__Bacteria;p__Firmicutes;c__Clostridia;o__Monoglobales;f__Monoglobaceae;g__Monoglobus	0.000749232	7.49E-05	0.00071177	0	0.006855473	0.000337154	0.000337154	0.000786694	0.002622312	0.000674309	0.001273694	0.000262231	0.000299693	0	3.75E-05	0	0.000337154	0.002509927	0	0.001910542	0.000112385	0.005169701	0	0
d__Bacteria;p__Firmicutes;c__Clostridia;o__Clostridia_vadinBB60_group;f__Clostridia_vadinBB60_group;g__Clostridia_vadinBB60_group	0.005169701	0.002060388	0.000749232	0.001535926	0.000187308	0.002659774	0.001348618	0.002547389	0.00093654	0.000861617	0.000824155	0.001198771	0.000412078	0.00116131	0	0.000112385	0.00071177	0.000112385	0.00071177	0.000112385	0.000112385	0.000149846	7.49E-05	0.000374616
d__Bacteria;p__Firmicutes;c__Clostridia;o__Lachnospirales;f__Lachnospiraceae;g__Roseburia	0	0	0	0	0.000337154	0	0.000412078	0	0	0	0	0	0.000412078	0.000861617	0.01918034	7.49E-05	0	0.000149846	0	0.00187308	0	0.000262231	0	3.75E-05
d__Bacteria;p__Proteobacteria;c__Gammaproteobacteria;o__Burkholderiales;f__Sutterellaceae;g__Parasutterella	0.000299693	0.002285158	0.000749232	0.003109313	0.000599386	0.000187308	0.000524462	0.000149846	0.000112385	0.001610849	0.001498464	0.000524462	0.00022477	0.001123848	0.000337154	0.001273694	0.001573387	0.000861617	0.000599386	0.00071177	0.002697235	0.000636847	0.000187308	0.001198771
d__Bacteria;p__Firmicutes;c__Bacilli;o__Erysipelotrichales;f__Erysipelatoclostridiaceae;g__Candidatus_Stoquefichus	0.000337154	7.49E-05	7.49E-05	0.001273694	0	0	0	0.000149846	0.000149846	0.004158238	0.000861617	0	0	0.006031318	0	0	0	0.000262231	0.000299693	0.000636847	0	0.001723234	0.005918933	0
d__Bacteria;p__Firmicutes;c__Clostridia;o__Lachnospirales;f__Lachnospiraceae;g__Blautia	0.000374616	0	0.000861617	0.000112385	0.000899078	0	7.49E-05	0.000374616	0.000374616	0.015359257	0.000449539	0	0	0	0.000337154	0.000187308	0	0	0	0.000899078	0.000187308	0	0	0.00093654
d__Bacteria;p__Bacteroidota;c__Bacteroidia;o__Bacteroidales;f__Prevotellaceae;g__Prevotellaceae_NK3B31_group	0.001086386	0.001535926	0.001760695	0.000824155	0.000412078	0.000487001	0.004982393	0	0	0.000187308	0	0.001835618	0.003296621	0.001123848	0.000337154	0.000187308	0.001086386	0	0.000112385	0.001236233	0	0	0	0
d__Bacteria;p__Firmicutes;c__Bacilli;o__Lactobacillales;f__Lactobacillaceae;g__HT002	0.000749232	0.000824155	0.000262231	0	0.000749232	0	0.000112385	0.001760695	0	0	3.75E-05	0	0.003896007	0	0.001535926	0.003933468	0	0.004083315	0	0.001535926	0	0	0	0
d__Bacteria;p__Actinobacteriota;c__Coriobacteriia;o__Coriobacteriales;f__Eggerthellaceae;g__unclassified_Eggerthellaceae	0.000786694	0.000824155	0.000337154	0.000337154	0.000112385	0	0.000561924	0.00164831	0.000449539	0.000487001	0.00022477	3.75E-05	0.000561924	0.001086386	0.003184236	0.000412078	0.000599386	0.001798157	0.000899078	0.001236233	0.00116131	0.001011463	0.00116131	0
d__Bacteria;p__Firmicutes;c__Clostridia;o__Clostridiales;f__Clostridiaceae;g__Candidatus_Arthromitus	0	0.001386079	0	0	0	0.000187308	0.000674309	0	7.49E-05	0.002959467	0.000636847	0.003071851	0.000487001	0	0.00280962	0.000337154	0.00022477	7.49E-05	0.000599386	0.001086386	0	0.000112385	0.000187308	0.002622312
d__Bacteria;p__Firmicutes;c__Clostridia;o__Peptostreptococcales-Tissierellales;f__Anaerovoracaceae;g__[Eubacterium]_brachy_group	0.00093654	0.000112385	0.00071177	7.49E-05	0.00093654	0.003821083	0	0.000899078	0.000749232	0.000861617	0.000449539	0.000149846	3.75E-05	0.00022477	0.003221698	0.000149846	0.00022477	0.000187308	0.000524462	0.000112385	0.000262231	0.000749232	0.000561924	0.000786694
d__Bacteria;p__Firmicutes;c__Bacilli;o__Erysipelotrichales;f__Erysipelotrichaceae;g__Erysipelotrichaceae	0	3.75E-05	0.000899078	7.49E-05	0.000299693	0	0	0	0.000524462	0.012062636	0.000824155	0.000561924	0.000149846	0.000112385	3.75E-05	0	0	0.000187308	3.75E-05	0.000149846	0	0.000187308	0	0.000149846
d__Bacteria;p__Firmicutes;c__Clostridia;o__Lachnospirales;f__Lachnospiraceae;g__Lachnospiraceae_FCS020_group	0	0	0	0	7.49E-05	0	0	0	0.000187308	0.005956395	0.00164831	0	0.000299693	0.000412078	0.006518319	0	0	0.000112385	0	3.75E-05	0.000337154	0	0	0.000262231
d__Bacteria;p__Firmicutes;c__Clostridia;o__Oscillospirales;f__Ruminococcaceae;g__Ruminococcaceae	0.005544317	0.000112385	0.000974002	0.000636847	0.000786694	0.000262231	0.000636847	0.004757623	0.000299693	0.000299693	7.49E-05	0	3.75E-05	0	0	0	0.000112385	0	0	3.75E-05	0	0	0	0.000599386
d__Bacteria;p__Firmicutes;c__Clostridia;o__Oscillospirales;f__Oscillospiraceae;g__unclassified_Oscillospiraceae	0.00209785	0.000824155	7.49E-05	0.002135311	0.001348618	0	0.000749232	0.002959467	0.000674309	0.000487001	0.000112385	7.49E-05	0	0	0	0	0.000112385	0	3.75E-05	0	0	0.000262231	0	0.000337154
d__Bacteria;p__Firmicutes;c__Clostridia;o__Peptococcales;f__Peptococcaceae;g__uncultured	0.001760695	7.49E-05	0.000524462	7.49E-05	0.000337154	0.002584851	0.000374616	0.000824155	0.000786694	0.000974002	0	0.000187308	3.75E-05	0.000561924	0.00093654	7.49E-05	0.000374616	3.75E-05	0.000449539	0.000749232	0.000149846	7.49E-05	0.000299693	0
d__Bacteria;p__Firmicutes;c__Clostridia;o__Oscillospirales;f__[Eubacterium]_coprostanoligenes_group;g__[Eubacterium]_coprostanoligenes_group	0.000149846	0	0.002285158	0	0.001985465	0	3.75E-05	7.49E-05	0	0.000299693	0	0	0	0.001723234	0	7.49E-05	0.000561924	0	0	0.000337154	0.000112385	0	7.49E-05	0.00303439
d__Bacteria;p__Firmicutes;c__Clostridia;o__Lachnospirales;f__Lachnospiraceae;g__Marvinbryantia	0	0.000299693	0.005282086	0	0.000674309	0	0.000412078	0	0.000412078	0.000861617	0	0	0	0.001048925	0.000187308	7.49E-05	0.000112385	0	0.000149846	3.75E-05	0.000374616	0	0	0.000412078
d__Bacteria;p__Firmicutes;c__Clostridia;o__Oscillospirales;f__UCG-010;g__UCG-010	0.000487001	0.000299693	0.000112385	0.000187308	0.000262231	0.001311156	0.00093654	0.000262231	0.000449539	0.00093654	7.49E-05	0	7.49E-05	0.000299693	0	3.75E-05	0.000412078	0.00022477	0.000899078	0.000861617	0.000262231	0.000262231	0	0.00164831
d__Bacteria;p__Firmicutes;c__Clostridia;o__Lachnospirales;f__Lachnospiraceae;g__Lachnospiraceae_UCG-001	0.002397543	0	0.00490747	0	0.000337154	0.000149846	0	0.000112385	0	0	0	0	0	0	0	0	0	0	0	0	0.000674309	0	0	7.49E-05
d__Bacteria;p__Actinobacteriota;c__Coriobacteriia;o__Coriobacteriales;f__Eggerthellaceae;g__uncultured	0	0.000149846	0.000337154	0	0.000149846	0.00071177	0	3.75E-05	0.000262231	0.001086386	0.000524462	0.000374616	0.000112385	0.00022477	0.00071177	0.000412078	0.000187308	0.000524462	0.00022477	0.000599386	0.000636847	0.000112385	0.000449539	0.000299693
d__Bacteria;p__Firmicutes;c__Clostridia;o__Oscillospirales;f__Oscillospiraceae;g__Oscillibacter	0.004944931	0	0.000374616	0.000112385	0	0	7.49E-05	0.000899078	7.49E-05	0.00022477	0	3.75E-05	3.75E-05	0	0.000187308	0	0	0	0	0.000299693	7.49E-05	0	0	0
d__Bacteria;p__Actinobacteriota;c__Coriobacteriia;o__Coriobacteriales;f__Atopobiaceae;g__Coriobacteriaceae_UCG-002	0.000337154	0	0	0.000899078	0.000187308	0.000187308	0.00022477	0.000337154	0.000749232	0.000636847	0.000262231	0	7.49E-05	0.000262231	7.49E-05	0.000262231	0	0	0.000262231	0	0.001311156	0.000749232	0.000412078	0
d__Bacteria;p__Firmicutes;c__Bacilli;o__Acholeplasmatales;f__Acholeplasmataceae;g__Anaeroplasma	0.001423541	0.000824155	0.000412078	0.00022477	0.000599386	0	0.000674309	0.000599386	0	0	0.000599386	0	0.000112385	0.000899078	0	0	0	0.000149846	0	0	0.000449539	0	0	0
d__Bacteria;p__Firmicutes;c__Clostridia;o__Christensenellales;f__Christensenellaceae;g__Christensenellaceae_R-7_group	0.001535926	0.000112385	0.001423541	0.001423541	0	0	0.000674309	0.000899078	0	0.000149846	0	0	0	7.49E-05	0	0	0.000262231	0	0.000262231	0.000112385	0	0	0	0
d__Bacteria;p__Proteobacteria;c__Alphaproteobacteria;o__Rhodospirillales;f__uncultured;g__uncultured	0.000412078	0.000149846	0.00071177	0.000374616	0	0	0.000599386	0	0	7.49E-05	0	0.00022477	0.000599386	0.000561924	0	7.49E-05	0.000524462	0	0.000112385	0.000337154	0.000449539	0	0.000149846	0.000412078
d__Bacteria;p__Firmicutes;c__Clostridia;o__Oscillospirales;f__Ruminococcaceae;g__Anaerotruncus	0	0.00022477	0	0	0	0	0	0	0	0.001948003	0.001236233	7.49E-05	0	0	0	7.49E-05	0	7.49E-05	0.000112385	0.000449539	0.000337154	0	0	0.00022477
d__Bacteria;p__unclassified_Bacteria;c__unclassified_Bacteria;o__unclassified_Bacteria;f__unclassified_Bacteria;g__unclassified_Bacteria	3.75E-05	0.000262231	7.49E-05	0.000674309	0.000112385	0.000149846	0.000449539	0.000487001	0.000112385	3.75E-05	0	7.49E-05	0.000786694	0	0	0	0.000112385	7.49E-05	0	0.000899078	0	3.75E-05	7.49E-05	0
d__Bacteria;p__Firmicutes;c__Clostridia;o__Oscillospirales;f__Oscillospiraceae;g__NK4A214_group	0.001573387	0	0.000636847	0.000599386	3.75E-05	0	0.000449539	0.000374616	7.49E-05	0.000187308	0	0	3.75E-05	0	0	0	0	0	0	0.000299693	7.49E-05	0	0	0
d__Bacteria;p__Cyanobacteria;c__Vampirivibrionia;o__Gastranaerophilales;f__Gastranaerophilales;g__Gastranaerophilales	3.75E-05	7.49E-05	0	0.000262231	0	0	0.00022477	3.75E-05	0	0	0	0	0	0.000112385	0.002697235	0.000374616	0	0	0	0	3.75E-05	0	0.000187308	0
d__Bacteria;p__Deferribacterota;c__Deferribacteres;o__Deferribacterales;f__Deferribacteraceae;g__Mucispirillum	0.000337154	0.000786694	0.000262231	0	0.000299693	3.75E-05	0	0.000674309	0	0.000187308	0.000149846	7.49E-05	0	0.000262231	0	0.000149846	0.000262231	0.000187308	0	0.000337154	0	0	0	0
d__Bacteria;p__Firmicutes;c__Clostridia;o__Peptostreptococcales-Tissierellales;f__Anaerovoracaceae;g__unclassified_Anaerovoracaceae	0.001311156	0	0.000449539	7.49E-05	3.75E-05	0	0	0.001798157	0	0	0	0	0	0	0	0	0	0	0	0	0	3.75E-05	0.000112385	0
d__Bacteria;p__Firmicutes;c__Clostridia;o__Lachnospirales;f__Lachnospiraceae;g__[Eubacterium]_fissicatena_group	0	0	0	0	0	0	0	0	0	0	0	0	0	0	0	0	0	0	0	0	0.003708699	0	0	0
d__Bacteria;p__Bacteroidota;c__Bacteroidia;o__Bacteroidales;f__unclassified_Bacteroidales;g__unclassified_Bacteroidales	0.000262231	0.000337154	0.000449539	0.000187308	0.000187308	3.75E-05	7.49E-05	0.000561924	0	0	0	0.000149846	7.49E-05	0.000299693	0	0.00022477	0	7.49E-05	0	0.000337154	0.000112385	0	0	0
d__Bacteria;p__Firmicutes;c__Clostridia;o__Oscillospirales;f__Ruminococcaceae;g__Ruminococcus	0.001048925	0	0	0	0	0	0.000861617	0.000299693	3.75E-05	7.49E-05	0	7.49E-05	0	3.75E-05	0	0	0	0	0.000299693	0.000561924	0	0	0	0
d__Bacteria;p__Firmicutes;c__Clostridia;o__Lachnospirales;f__Lachnospiraceae;g__GCA-900066575	0.000636847	0	0.000112385	0	0	0	0	0.000374616	0.000599386	0.000337154	0	0	0	0.000487001	0.000299693	0	0	0	0	0	0	0.00022477	0	0
d__Bacteria;p__Bacteroidota;c__Bacteroidia;o__Flavobacteriales;f__Flavobacteriaceae;g__uncultured	0.001048925	7.49E-05	0.000299693	0.000262231	0	0.000112385	0.000412078	0.000187308	0	0	0	0	3.75E-05	0.000187308	0	3.75E-05	0.000112385	0	0	0.000112385	0	0	0	0
d__Bacteria;p__Firmicutes;c__Bacilli;o__Lactobacillales;f__Lactobacillaceae;g__unclassified_Lactobacillaceae	0.000149846	0.000262231	3.75E-05	0	0	0	0.000561924	0.000299693	0	3.75E-05	0.000187308	0	0.000337154	3.75E-05	0	0.000112385	0.000599386	7.49E-05	0	7.49E-05	0	0	0.000112385	0
d__Bacteria;p__Desulfobacterota;c__Desulfovibrionia;o__Desulfovibrionales;f__Desulfovibrionaceae;g__uncultured	0	0	0	0	0	0	0	0	0	0.001048925	0.000149846	0	0	0.001086386	0	0.000374616	0	0	0	0	0	0	0	0
d__Bacteria;p__Firmicutes;c__Clostridia;o__Lachnospirales;f__Lachnospiraceae;g__A2	0.000374616	3.75E-05	0	0	0	0	0.000112385	0	0	0.000149846	0	0	0	0	0	0	0	0.000337154	0	0	0.001086386	0	0	0.000412078
d__Bacteria;p__Firmicutes;c__Clostridia;o__Eubacteriales;f__Anaerofustaceae;g__Anaerofustis	0.000337154	0	0	0	0	0.00022477	0.000187308	0	0.00022477	0.000149846	0.00022477	0.000299693	0	0	0	0	0.000262231	0	0	0.000187308	0	0	3.75E-05	0.000299693
d__Bacteria;p__Firmicutes;c__Clostridia;o__Peptostreptococcales-Tissierellales;f__Anaerovoracaceae;g__Family_XIII_AD3011_group	0.000636847	0	0	0	3.75E-05	0	7.49E-05	0.000149846	0	0.000599386	0	0	0	0	0	0	0	0	0.000149846	0.000112385	0	0.000337154	0	7.49E-05
d__Bacteria;p__Actinobacteriota;c__Coriobacteriia;o__Coriobacteriales;f__Eggerthellaceae;g__Gordonibacter	0.000337154	3.75E-05	0	0	0	0	0	7.49E-05	0	0	0	0	0	0.000337154	0	0.000299693	0	0.00022477	0	0	0	0.000449539	0.000337154	0
d__Bacteria;p__Firmicutes;c__Bacilli;o__Staphylococcales;f__Staphylococcaceae;g__Staphylococcus	0	0	0	0	0	0	0	0	0	0	0	0	0	0.001011463	0	0	0	0	0.000337154	0	0	0	7.49E-05	0.000636847
d__Bacteria;p__Actinobacteriota;c__Coriobacteriia;o__Coriobacteriales;f__Eggerthellaceae;g__Adlercreutzia	0	0	0	0	0	0	0	0	0	0	0	0	0	0	0	0	0.000974002	0.000487001	0	0.000449539	0	0	0	0
d__Bacteria;p__Firmicutes;c__Bacilli;o__Lactobacillales;f__Streptococcaceae;g__Streptococcus	0	0.000412078	0	0	3.75E-05	0	7.49E-05	0	0	0.000149846	7.49E-05	0	0	0.000112385	0.000299693	0	0.000149846	0.000112385	0	0.000262231	0	0	0	0.00022477
d__Bacteria;p__Firmicutes;c__Clostridia;o__Peptostreptococcales-Tissierellales;f__Anaerovoracaceae;g__Anaerovorax	3.75E-05	0	0	0.000749232	0	0	0.001048925	0	0	0	0	0	0	0	0	0	0	0	0	0	0	0	0	0
d__Bacteria;p__Firmicutes;c__Clostridia;o__Oscillospirales;f__Butyricicoccaceae;g__Butyricicoccus	3.75E-05	0	7.49E-05	0	7.49E-05	0	0	0	0	0.001311156	0	0.000149846	0	0	3.75E-05	0	0	0	0	3.75E-05	0	3.75E-05	0	0
d__Bacteria;p__Firmicutes;c__Clostridia;o__Christensenellales;f__Christensenellaceae;g__Christensenellaceae	0.000299693	0	0	0.000674309	0.000112385	0	0.000299693	0.00022477	0	0	0	0	0	3.75E-05	0	3.75E-05	0	0	0	0	0	0	0	0
d__Bacteria;p__Actinobacteriota;c__Coriobacteriia;o__Coriobacteriales;f__Coriobacteriales_Incertae_Sedis;g__uncultured	3.75E-05	0	7.49E-05	0	7.49E-05	0.000299693	0.000112385	0	0	0	0	0	0	3.75E-05	0.000374616	0.000187308	0	0	0	7.49E-05	7.49E-05	7.49E-05	0	0
d__Bacteria;p__Firmicutes;c__Clostridia;o__uncultured;f__uncultured;g__uncultured	0	0	0	0	0	0	7.49E-05	0	0	0	0	0	0	0	0.001198771	0	0	0	0	0	0	0	0	0
d__Bacteria;p__Bacteroidota;c__Bacteroidia;o__Bacteroidales;f__Prevotellaceae;g__unclassified_Prevotellaceae	3.75E-05	0	0	0.000112385	0	0	3.75E-05	0	0	0	0	3.75E-05	7.49E-05	0	0	0	0	0	0	0.00022477	0.000636847	0	0	0
d__Bacteria;p__Firmicutes;c__Clostridia;o__Oscillospirales;f__Ruminococcaceae;g__unclassified_Ruminococcaceae	0.000262231	0	0	0	0	0.000149846	0.000112385	0.000636847	0	0	0	0	0	0	0	0	0	0	0	0	0	0	0	0
d__Bacteria;p__Bacteroidota;c__Bacteroidia;o__Flavobacteriales;f__Flavobacteriaceae;g__Flavobacterium	0	0	0	0	0	7.49E-05	0	0	0	0	0	0	0	0.00022477	3.75E-05	0.000187308	0	0.00022477	0.000187308	0.000187308	0	0	0	0
d__Bacteria;p__Firmicutes;c__Clostridia;o__unclassified_Clostridia;f__unclassified_Clostridia;g__unclassified_Clostridia	0	0	7.49E-05	0.000112385	0	0	0	0.000674309	0.000262231	0	0	0	0	0	0	0	0	0	0	0	0	0	0	0
d__Bacteria;p__Bacteroidota;c__Bacteroidia;o__Bacteroidales;f__Tannerellaceae;g__unclassified_Tannerellaceae	0	0	3.75E-05	3.75E-05	0	0	3.75E-05	3.75E-05	0	0	0.000187308	3.75E-05	7.49E-05	0	0	7.49E-05	0.000112385	0.000187308	7.49E-05	0	7.49E-05	7.49E-05	3.75E-05	0
d__Bacteria;p__Firmicutes;c__Clostridia;o__Oscillospirales;f__Ruminococcaceae;g__Anaerofilum	0.000674309	0	0	0	0	0	0	0.000374616	0	0	0	0	0	0	0	0	0	0	0	0	0	0	0	0
d__Bacteria;p__Actinobacteriota;c__Coriobacteriia;o__Coriobacteriales;f__uncultured;g__uncultured	0.000262231	0	0	0.000337154	0	0	0.000337154	7.49E-05	0	0	0	0	0	0	0	0	0	0	0	0	0	0	0	0
d__Bacteria;p__Actinobacteriota;c__Coriobacteriia;o__Coriobacteriales;f__Eggerthellaceae;g__DNF00809	0.000262231	0.000262231	0	0	3.75E-05	0	0	0.000337154	0	7.49E-05	0	0	0	0	0	0	0	0	0	0	0	0	0	0
d__Bacteria;p__Firmicutes;c__Clostridia;o__Oscillospirales;f__Ruminococcaceae;g__Harryflintia	0.000149846	0	0.000112385	0	0	3.75E-05	0	0.000149846	0.000112385	0.000412078	0	0	0	0	0	0	0	0	0	0	0	0	0	0
d__Bacteria;p__Firmicutes;c__Clostridia;o__Peptostreptococcales-Tissierellales;f__Anaerovoracaceae;g__Family_XIII_UCG-001	0.000674309	0	0	0	0	0	0	0	0	0	0	0	0	0	0	0	0	0	0	0.000299693	0	0	0	0
d__Bacteria;p__Firmicutes;c__unclassified_Firmicutes;o__unclassified_Firmicutes;f__unclassified_Firmicutes;g__unclassified_Firmicutes	0	0	7.49E-05	0	0	0	0.000299693	0.000299693	0.000149846	0	3.75E-05	0	0	0	7.49E-05	0	0	0	0	3.75E-05	0	0	0	0
d__Bacteria;p__Firmicutes;c__Bacilli;o__Lactobacillales;f__Enterococcaceae;g__Enterococcus	0	3.75E-05	0	0	0	0	0	0	0	0	0	0	3.75E-05	0.000112385	3.75E-05	0.000674309	0	0	0	0	0	0	0	0
d__Bacteria;p__Actinobacteriota;c__Actinobacteria;o__Corynebacteriales;f__Corynebacteriaceae;g__Corynebacterium	0	0	0	0	0	0	0	0	0	0.000149846	0	0	0	0.000412078	0.000149846	7.49E-05	0	0	0	7.49E-05	0	0	0	0
d__Bacteria;p__Firmicutes;c__Clostridia;o__Lachnospirales;f__Lachnospiraceae;g__ASF356	0	0	0	0	0	0	0	0	0	0.00022477	0.000149846	0.000112385	0	0	0	0	0	0.000112385	0	0.000149846	0	0	0	0.000112385
d__Bacteria;p__Firmicutes;c__Clostridia;o__Lachnospirales;f__Lachnospiraceae;g__[Eubacterium]_oxidoreducens_group	7.49E-05	0	0	0	0	0	0	0.000412078	0	0	0.000187308	0	0	0	0	0	0	0	0	0	0	0	0.000187308	0
d__Bacteria;p__Actinobacteriota;c__Coriobacteriia;o__Coriobacteriales;f__Atopobiaceae;g__uncultured	0	0.000149846	0	0.00022477	0	0	0	3.75E-05	0	0	0	0	0	0.000187308	0	0	0	0	0	0	7.49E-05	3.75E-05	7.49E-05	0
d__Bacteria;p__Bacteroidota;c__Bacteroidia;o__Bacteroidales;f__Muribaculaceae;g__unclassified_Muribaculaceae	7.49E-05	0	0	0	0.000112385	0	0	0.000112385	0	0	0	0	0.000187308	0	0	0	0	0	0	0.000149846	7.49E-05	0	0	0
d__Bacteria;p__Firmicutes;c__Clostridia;o__Lachnospirales;f__Lachnospiraceae;g__Lachnospiraceae_UCG-004	3.75E-05	0	0	0	0	0	0	0.000187308	0	0	0	0	3.75E-05	0	0	0	0	0.000112385	0	3.75E-05	0	0	0.000262231	0
d__Bacteria;p__Firmicutes;c__Clostridia;o__Lachnospirales;f__Lachnospiraceae;g__Lachnospiraceae_UCG-008	0	0	0	0	0.000149846	0	0.000149846	0.000187308	7.49E-05	0	0.000112385	0	0	0	0	0	0	0	0	0	0	0	0	0
d__Bacteria;p__Firmicutes;c__Clostridia;o__Oscillospirales;f__Ruminococcaceae;g__UBA1819	0.000262231	0	0	0	0	0	0.000149846	0.000149846	0	0.000112385	0	0	0	0	0	0	0	0	0	0	0	0	0	0
d__Bacteria;p__Firmicutes;c__Bacilli;o__Lactobacillales;f__Aerococcaceae;g__Aerococcus	0	0	0	0	0	0	0	0	0	0	0	0	0	0.000599386	0	0	0	0	0	0	0	0	0	0
d__Bacteria;p__Firmicutes;c__Clostridia;o__Oscillospirales;f__Ruminococcaceae;g__Paludicola	0.000374616	0	0.000112385	0	0	0	0	7.49E-05	0	0	0	0	0	0	0	0	0	0	0	0	0	0	0	0
d__Bacteria;p__Desulfobacterota;c__Desulfovibrionia;o__Desulfovibrionales;f__Desulfovibrionaceae;g__Bilophila	0.000262231	0	0.000112385	0	3.75E-05	0	0	7.49E-05	0	0	0	0	0	0	0	0	0	0	0	3.75E-05	0	0	0	0
d__Bacteria;p__Firmicutes;c__Clostridia;o__Oscillospirales;f__unclassified_Oscillospirales;g__unclassified_Oscillospirales	0	0	0	0	0.000299693	0	0	0.000112385	7.49E-05	0	0	0	0	0	0	0	0	0	0	0	0	0	0	0
d__Bacteria;p__Firmicutes;c__Clostridia;o__Christensenellales;f__Christensenellaceae;g__uncultured	7.49E-05	0	0	0	7.49E-05	0	0	0.000149846	0	0	0	0	0	3.75E-05	0	0	0	0	0	0	3.75E-05	3.75E-05	0	0
d__Bacteria;p__Firmicutes;c__Clostridia;o__Lachnospirales;f__Lachnospiraceae;g__Tuzzerella	7.49E-05	0	0.000337154	0	0	0	0	0	0	0	0	0	0	0	0	0	0	0	0	0	0	0	0	0
d__Bacteria;p__Proteobacteria;c__Gammaproteobacteria;o__Enterobacterales;f__Erwiniaceae;g__Erwinia	0	0	0	0	0	0	0	0	0	0	0.000262231	0	0	0	0	0	7.49E-05	0	0	0	0	0	0	0
d__Bacteria;p__Bacteroidota;c__Bacteroidia;o__Bacteroidales;f__Rikenellaceae;g__unclassified_Rikenellaceae	0	0	0	0	0	0	0	0	0	0	0.000112385	0	0	0	0	0	7.49E-05	0	0	0	0	0	0.000112385	0
d__Bacteria;p__Firmicutes;c__Bacilli;o__Lactobacillales;f__unclassified_Lactobacillales;g__unclassified_Lactobacillales	0	0	0	0	3.75E-05	0	0	0	0.000112385	0	0	0	0	0	7.49E-05	0	0	3.75E-05	0	3.75E-05	0	0	0	0
d__Bacteria;p__Firmicutes;c__Bacilli;o__unclassified_Bacilli;f__unclassified_Bacilli;g__unclassified_Bacilli	0	0	0	0	0	0	7.49E-05	7.49E-05	0	0	0	0.000149846	0	0	0	0	0	0	0	0	0	0	0	0
d__Bacteria;p__Firmicutes;c__Clostridia;o__Lachnospirales;f__Defluviitaleaceae;g__Defluviitaleaceae_UCG-011	3.75E-05	0	0	0.000262231	0	0	0	0	0	0	0	0	0	0	0	0	0	0	0	0	0	0	0	0
d__Bacteria;p__Firmicutes;c__Clostridia;o__Lachnospirales;f__Lachnospiraceae;g__Acetatifactor	0.00022477	0	0	0	0	0	0	7.49E-05	0	0	0	0	0	0	0	0	0	0	0	0	0	0	0	0
d__Bacteria;p__Bacteroidota;c__Bacteroidia;o__Bacteroidales;f__Prevotellaceae;g__Prevotella	0	0	0	0.000112385	0	0	0.000112385	0	3.75E-05	0	0	0	0	0	0	0	0	0	0	0	0	0	0	0
d__Bacteria;p__Firmicutes;c__Bacilli;o__Staphylococcales;f__Staphylococcaceae;g__Jeotgalicoccus	0	0	0	0	0	0	0	0	0	0	0	0	0	0.000262231	0	0	0	0	0	0	0	0	0	0
d__Bacteria;p__Firmicutes;c__Clostridia;o__Lachnospirales;f__Lachnospiraceae;g__Lachnospiraceae_NC2004_group	0	0	0	0	3.75E-05	0	0	3.75E-05	0	0	7.49E-05	0	7.49E-05	0	0	0	0	0	0	0	0	0	3.75E-05	0
d__Bacteria;p__Firmicutes;c__Clostridia;o__Oscillospirales;f__Oscillospiraceae;g__UCG-005	3.75E-05	0	0	0	0	0	0	0	0	0	0	0	0	0	0	0	0	0	0	0	0.000187308	0	0	3.75E-05
d__Bacteria;p__Cyanobacteria;c__Cyanobacteriia;o__Chloroplast;f__Chloroplast;g__Chloroplast	7.49E-05	0	0.000149846	0	0	0	0	0	0	0	0	0	0	0	0	0	0	0	0	0	0	0	0	0
d__Bacteria;p__Firmicutes;c__Clostridia;o__Oscillospirales;f__Ruminococcaceae;g__Candidatus_Soleaferrea	0	0	0	0	0	0	0	0	0	0	7.49E-05	0	0	0	0	0	0	0	0	0	0.000149846	0	0	0
d__Bacteria;p__Firmicutes;c__Clostridia;o__Peptostreptococcales-Tissierellales;f__Anaerovoracaceae;g__[Eubacterium]_nodatum_group	0	3.75E-05	0	0	0	0	0	0	0	0	0	0	0	0	0	0	0	0	7.49E-05	0	0.000112385	0	0	0
d__Bacteria;p__Proteobacteria;c__Gammaproteobacteria;o__Pseudomonadales;f__Pseudomonadaceae;g__Pseudomonas	0	0	0	0	0	0	0	0	0	0	0	0	0	0	0	0	0	0	0.00022477	0	0	0	0	0
d__Bacteria;p__Firmicutes;c__Bacilli;o__Lactobacillales;f__Streptococcaceae;g__Lactococcus	0	0	0	0	0	0	0	0	0	0	0	0	0	0	0	0	0	0	0.000187308	0	0	0	0	0
d__Bacteria;p__Firmicutes;c__Clostridia;o__Oscillospirales;f__Ruminococcaceae;g__Negativibacillus	0.000187308	0	0	0	0	0	0	0	0	0	0	0	0	0	0	0	0	0	0	0	0	0	0	0
d__Bacteria;p__Firmicutes;c__Clostridia;o__Peptococcales;f__Peptococcaceae;g__Peptococcus	7.49E-05	0	0	0	0	0	0	7.49E-05	0	0	0	0	3.75E-05	0	0	0	0	0	0	0	0	0	0	0
d__Bacteria;p__Gemmatimonadota;c__Gemmatimonadetes;o__Gemmatimonadales;f__Gemmatimonadaceae;g__uncultured	0	0	0	7.49E-05	0	3.75E-05	0	0	0	0	0	0	0	0	0	0	0	0	0	0	0	7.49E-05	0	0
d__Bacteria;p__Proteobacteria;c__Gammaproteobacteria;o__Enterobacterales;f__Enterobacteriaceae;g__Enterobacter	0	0	0	0	0	0	0	0	0	0	0	0	0	0	0	0	0	0	0	0	0	0	0	0.000187308
d__Bacteria;p__Actinobacteriota;c__Actinobacteria;o__Micrococcales;f__Micrococcaceae;g__unclassified_Micrococcaceae	0	0	0	0	0	0.000112385	0	0	0	0	0	0	0	0	3.75E-05	0	0	0	0	0	0	0	0	0
d__Bacteria;p__Actinobacteriota;c__Coriobacteriia;o__Coriobacteriales;f__Atopobiaceae;g__unclassified_Atopobiaceae	0	0	0	0	0	0	0	0	0	0	0	0.000149846	0	0	0	0	0	0	0	0	0	0	0	0
d__Bacteria;p__Bacteroidota;c__Bacteroidia;o__Bacteroidales;f__Rikenellaceae;g__Rikenellaceae	0	0	0	0	0	0	7.49E-05	0	0	0	0	0	3.75E-05	0	0	0	0	0	0	3.75E-05	0	0	0	0
d__Bacteria;p__Bacteroidota;c__Bacteroidia;o__Bacteroidales;f__Tannerellaceae;g__Tannerellaceae	0	0	0	0	0	0	0	0	0	0	0	0	0	0	0	0	0.000149846	0	0	0	0	0	0	0
d__Bacteria;p__Firmicutes;c__Bacilli;o__Erysipelotrichales;f__Erysipelatoclostridiaceae;g__Erysipelatoclostridiaceae	0	0	0	0	0	0	0	0	0	0	0	0	0	0	0	0	0	0	0	0	0.000112385	0	0	3.75E-05
d__Bacteria;p__Firmicutes;c__Bacilli;o__Erysipelotrichales;f__Erysipelatoclostridiaceae;g__uncultured	0	0	0	0	0	0	0	0	0	0	0	0	0	0	0	0	0	0	0	0	0	0	0.000149846	0
d__Bacteria;p__Firmicutes;c__Bacilli;o__Lactobacillales;f__Aerococcaceae;g__Facklamia	0	0	0	0	0	0	0	0	0	0	0	0	0	0.000149846	0	0	0	0	0	0	0	0	0	0
d__Bacteria;p__Firmicutes;c__Bacilli;o__Lactobacillales;f__Enterococcaceae;g__unclassified_Enterococcaceae	0	0	0	0	0	7.49E-05	7.49E-05	0	0	0	0	0	0	0	0	0	0	0	0	0	0	0	0	0
d__Bacteria;p__Firmicutes;c__Clostridia;o__Lachnospirales;f__Lachnospiraceae;g__Lachnospiraceae_UCG-010	0	0	0	0	0	0	0	0	0	0	0	0	0	0	7.49E-05	7.49E-05	0	0	0	0	0	0	0	0
d__Bacteria;p__Proteobacteria;c__Alphaproteobacteria;o__Rickettsiales;f__Mitochondria;g__Mitochondria	0	0	7.49E-05	0	0	0	0	0	0	0	0	0	0	0	0	0	0	0	0	0	0	0	0	7.49E-05
d__Bacteria;p__Proteobacteria;c__Gammaproteobacteria;o__Enterobacterales;f__Enterobacteriaceae;g__Escherichia-Shigella	0	0	0	7.49E-05	0	0	0	0	0	0	0	0	0	0	0	0	0	7.49E-05	0	0	0	0	0	0
d__Bacteria;p__Acidobacteriota;c__Blastocatellia;o__Pyrinomonadales;f__Pyrinomonadaceae;g__RB41	3.75E-05	0	0	0	0	0	0	0	0	0	0	0	0	0	0	0	0	0	7.49E-05	0	0	0	0	0
d__Bacteria;p__Bacteroidota;c__Bacteroidia;o__Sphingobacteriales;f__Sphingobacteriaceae;g__Pedobacter	0	0	0	0	0	0	0	0	3.75E-05	0	0	7.49E-05	0	0	0	0	0	0	0	0	0	0	0	0
d__Bacteria;p__Firmicutes;c__Bacilli;o__Erysipelotrichales;f__Erysipelatoclostridiaceae;g__unclassified_Erysipelatoclostridiaceae	0	0	0	0	0	0	0	0	0	0	0	0	0	3.75E-05	0	0	0	0	0	7.49E-05	0	0	0	0
d__Bacteria;p__Firmicutes;c__Clostridia;o__Lachnospirales;f__Lachnospiraceae;g__Tyzzerella	0	0	0	0	0	0	0	0	0	0.000112385	0	0	0	0	0	0	0	0	0	0	0	0	0	0
d__Bacteria;p__Firmicutes;c__Clostridia;o__Lachnospirales;f__Lachnospiraceae;g__[Ruminococcus]_torques_group	0	0	0	0	0	0	0	0	0	0	0	0	0	0	0	0	0	0	0	0	0	0	0.000112385	0
d__Bacteria;p__Firmicutes;c__Clostridia;o__Oscillospirales;f__Oscillospiraceae;g__Papillibacter	7.49E-05	0	0	0	0	0	0	3.75E-05	0	0	0	0	0	0	0	0	0	0	0	0	0	0	0	0
d__Bacteria;p__Firmicutes;c__Clostridia;o__Oscillospirales;f__Ruminococcaceae;g__Subdoligranulum	0.000112385	0	0	0	0	0	0	0	0	0	0	0	0	0	0	0	0	0	0	0	0	0	0	0
d__Bacteria;p__Firmicutes;c__Clostridia;o__Peptostreptococcales-Tissierellales;f__Peptostreptococcaceae;g__Romboutsia	0	0	0	0	0	0	0	0	0	0	0	0	0	0	0	0	0	0	0	0	0	0	0	0.000112385
d__Bacteria;p__Firmicutes;c__Negativicutes;o__Veillonellales-Selenomonadales;f__Sporomusaceae;g__Acetonema	0	0	0	0	0	0	0	0	0	0	0	0	0	0.000112385	0	0	0	0	0	0	0	0	0	0
d__Bacteria;p__Proteobacteria;c__Gammaproteobacteria;o__Xanthomonadales;f__Xanthomonadaceae;g__Lysobacter	0	0	0	0	0	7.49E-05	0	3.75E-05	0	0	0	0	0	0	0	0	0	0	0	0	0	0	0	0
d__Bacteria;p__Actinobacteriota;c__Actinobacteria;o__Micrococcales;f__Micrococcaceae;g__Arthrobacter	0	0	0	0	0	0	0	0	0	0	0	0	0	0	0	0	0	0	0	0	0	7.49E-05	0	0
d__Bacteria;p__Actinobacteriota;c__Coriobacteriia;o__Coriobacteriales;f__Atopobiaceae;g__Olsenella	0	0	0	0	0	0	0	0	0	0	0	7.49E-05	0	0	0	0	0	0	0	0	0	0	0	0
d__Bacteria;p__Bacteroidota;c__Bacteroidia;o__Chitinophagales;f__Chitinophagaceae;g__Chitinophaga	0	0	0	0	0	0	0	0	0	0	0	0	0	0	0	0	0	0	0	7.49E-05	0	0	0	0
d__Bacteria;p__Bacteroidota;c__Bacteroidia;o__unclassified_Bacteroidia;f__unclassified_Bacteroidia;g__unclassified_Bacteroidia	0	0	0	0	0	0	0	0	0	0	0	7.49E-05	0	0	0	0	0	0	0	0	0	0	0	0
d__Bacteria;p__Firmicutes;c__Bacilli;o__Erysipelotrichales;f__Erysipelotrichaceae;g__Turicibacter	0	0	0	0	0	0	0	0	0	0	0	0	0	0	0	0	0	0	0	0	7.49E-05	0	0	0
d__Bacteria;p__Firmicutes;c__Bacilli;o__Lactobacillales;f__Lactobacillaceae;g__Lentilactobacillus	0	0	0	0	0	0	0	0	0	0	0	0	0	7.49E-05	0	0	0	0	0	0	0	0	0	0
d__Bacteria;p__Firmicutes;c__Clostridia;o__Oscillospirales;f__Butyricicoccaceae;g__UCG-009	7.49E-05	0	0	0	0	0	0	0	0	0	0	0	0	0	0	0	0	0	0	0	0	0	0	0
d__Bacteria;p__Firmicutes;c__Clostridia;o__Oscillospirales;f__Hungateiclostridiaceae;g__Ruminiclostridium	3.75E-05	0	0	0	0	0	0	3.75E-05	0	0	0	0	0	0	0	0	0	0	0	0	0	0	0	0
d__Bacteria;p__Firmicutes;c__Clostridia;o__Oscillospirales;f__Oscillospiraceae;g__Intestinimonas	7.49E-05	0	0	0	0	0	0	0	0	0	0	0	0	0	0	0	0	0	0	0	0	0	0	0
d__Bacteria;p__Firmicutes;c__Clostridia;o__Oscillospirales;f__[Clostridium]_methylpentosum_group;g__[Clostridium]_methylpentosum_group	7.49E-05	0	0	0	0	0	0	0	0	0	0	0	0	0	0	0	0	0	0	0	0	0	0	0
d__Bacteria;p__Firmicutes;c__Clostridia;o__Oscillospirales;f__uncultured;g__uncultured	0	0	0	0	0	0	0	0	0	0	0	0	0	0	0	0	0	0	0	0	7.49E-05	0	0	0
d__Bacteria;p__Proteobacteria;c__Alphaproteobacteria;o__Rhizobiales;f__Xanthobacteraceae;g__unclassified_Xanthobacteraceae	0	0	0	0	0	0	0	0	0	7.49E-05	0	0	0	0	0	0	0	0	0	0	0	0	0	0
d__Bacteria;p__Proteobacteria;c__Gammaproteobacteria;o__Burkholderiales;f__Methylophilaceae;g__Methylotenera	0	0	0	0	0	0	0	0	0	0	7.49E-05	0	0	0	0	0	0	0	0	0	0	0	0	0
d__Bacteria;p__Proteobacteria;c__Gammaproteobacteria;o__Burkholderiales;f__Rhodocyclaceae;g__Denitratisoma	0	0	0	0	0	0	0	0	0	0	0	0	0	0	0	0	0	0	0	0	0	0	0	7.49E-05
d__Bacteria;p__Proteobacteria;c__Gammaproteobacteria;o__Enterobacterales;f__Enterobacteriaceae;g__unclassified_Enterobacteriaceae	0	0	0	0	0	0	0	0	0	0	0	0	0	0	7.49E-05	0	0	0	0	0	0	0	0	0
d__Bacteria;p__Proteobacteria;c__Gammaproteobacteria;o__Enterobacterales;f__Succinivibrionaceae;g__Succinivibrio	0	3.75E-05	0	0	0	0	0	0	0	0	3.75E-05	0	0	0	0	0	0	0	0	0	0	0	0	0
d__Bacteria;p__Proteobacteria;c__Gammaproteobacteria;o__Pseudomonadales;f__211ds20;g__211ds20	0	0	0	0	0	0	7.49E-05	0	0	0	0	0	0	0	0	0	0	0	0	0	0	0	0	0
d__Bacteria;p__Actinobacteriota;c__Acidimicrobiia;o__unclassified_Acidimicrobiia;f__unclassified_Acidimicrobiia;g__unclassified_Acidimicrobiia	0	0	0	0	0	0	0	0	0	0	0	0	0	3.75E-05	0	0	0	0	0	0	0	0	0	0
d__Bacteria;p__Actinobacteriota;c__Thermoleophilia;o__Gaiellales;f__Gaiellaceae;g__Gaiella	0	0	0	0	0	0	0	0	0	0	0	0	0	0	0	0	0	0	0	0	0	3.75E-05	0	0
d__Bacteria;p__Actinobacteriota;c__Thermoleophilia;o__Gaiellales;f__uncultured;g__uncultured	3.75E-05	0	0	0	0	0	0	0	0	0	0	0	0	0	0	0	0	0	0	0	0	0	0	0
d__Bacteria;p__Bacteroidota;c__Bacteroidia;o__Bacteroidales;f__Prevotellaceae;g__Prevotella_7	0	0	0	0	3.75E-05	0	0	0	0	0	0	0	0	0	0	0	0	0	0	0	0	0	0	0
d__Bacteria;p__Chloroflexi;c__KD4-96;o__KD4-96;f__KD4-96;g__KD4-96	0	0	0	0	0	0	0	0	0	0	0	0	0	0	3.75E-05	0	0	0	0	0	0	0	0	0
d__Bacteria;p__Firmicutes;c__Bacilli;o__Lactobacillales;f__Lactobacillaceae;g__Weissella	0	0	0	0	0	0	0	0	0	0	0	0	0	0	0	0	0	3.75E-05	0	0	0	0	0	0
d__Bacteria;p__Firmicutes;c__Clostridia;o__Caldicoprobacterales;f__Caldicoprobacteraceae;g__Caldicoprobacter	3.75E-05	0	0	0	0	0	0	0	0	0	0	0	0	0	0	0	0	0	0	0	0	0	0	0
d__Bacteria;p__Firmicutes;c__Clostridia;o__Oscillospirales;f__Ruminococcaceae;g__Caproiciproducens	0	0	0	0	3.75E-05	0	0	0	0	0	0	0	0	0	0	0	0	0	0	0	0	0	0	0
d__Bacteria;p__Gemmatimonadota;c__S0134_terrestrial_group;o__S0134_terrestrial_group;f__S0134_terrestrial_group;g__S0134_terrestrial_group	0	0	3.75E-05	0	0	0	0	0	0	0	0	0	0	0	0	0	0	0	0	0	0	0	0	0
d__Bacteria;p__Methylomirabilota;c__Methylomirabilia;o__Rokubacteriales;f__WX65;g__WX65	0	0	0	0	0	0	0	0	0	0	0	0	0	0	0	0	0	0	0	3.75E-05	0	0	0	0
d__Bacteria;p__Proteobacteria;c__Gammaproteobacteria;o__Steroidobacterales;f__Steroidobacteraceae;g__Steroidobacter	0	0	0	0	3.75E-05	0	0	0	0	0	0	0	0	0	0	0	0	0	0	0	0	0	0	0
d__Bacteria;p__Proteobacteria;c__Gammaproteobacteria;o__Xanthomonadales;f__Xanthomonadaceae;g__Stenotrophomonas	0	0	0	0	0	0	0	0	0	0	0	0	0	0	0	3.75E-05	0	0	0	0	0	0	0	0
