# Supplementary material for: Ershiwuwei Shanhu Pill ameliorates cognitive impairment in Alzheimer’s disease mice by remodeling gut microbiota and host serum metabolites
Source: Front Aging Neurosci. 2026 Jun 19;18:1820691. doi: 10.3389/fnagi.2026.1820691 (PMC13328349; doi:10.3389/fnagi.2026.1820691)
Supplement: Supplementary Table 2 — Raw data of serum metabolites. [file Table_2.xlsx]

## Sheet: Sheet1
ID	name	mz	rt	ppm	formula	KEGG	WT_1	WT_2	WT_3	WT_4	WT_5	WT_6	WT_7	APPPS1_1	APPPS1_2	APPPS1_3	APPPS1_4	APPPS1_5	APPPS1_6	APPPS1_7	ESP_1	ESP_2	ESP_3	ESP_4	ESP_5	ESP_6	ESP_7	ESP_8
M104T50	2-Pentanone	104.107	49.8	2.751	C5H10O	C01949	1.42562e+09	1.05826e+09	1.38366e+09	1.42911e+09	1.60628e+09	1.29199e+09	1.69894e+09	1.23769e+09	9.67194e+08	1.10827e+09	1.01121e+09	1.06836e+09	1.17421e+09	1.13801e+09	1.10465e+09	8.19053e+08	1.15739e+09	1.16224e+09	9.99921e+08	1.23466e+09	1.09829e+09	9.20745e+08
M110T44	Melamine	110.071	44.4	11.556	C3H6N6	C08737	3.50462e+06	5.01238e+06	8.84935e+06	4.07212e+06	3.33312e+06	1.03081e+07	3.70688e+06	679115	3.28736e+06	4.29879e+06	2.50025e+06	832926	690517	4.78587e+06	1.90375e+06	624218	771648	3.17109e+06	786164	5.28121e+06	2.69805e+06	899427
M113T55	Uracil	113.034	55.4	1.352	C4H4N2O2	C00106	1.39016e+07	1.38824e+07	1.40249e+07	1.38699e+07	1.41886e+07	1.42172e+07	1.40022e+07	1.39315e+07	1.42892e+07	1.38056e+07	1.2823e+07	1.29581e+07	1.32368e+07	1.37203e+07	1.31378e+07	1.24381e+07	1.29146e+07	1.29297e+07	1.28048e+07	1.24838e+07	1.3988e+07	1.33497e+07
M118T56	(+)-threo-2-Amino-3,4-dihydroxybutanoic acid	118.05	56.3	0.566	C4H9NO4	C06056	1.79684e+06	1.57175e+06	1.82819e+06	3.15219e+06	1.77189e+06	2.02464e+06	1.16874e+06	941172	774999	435896	1.67396e+06	464640	1.03124e+06	1.71972e+06	1.00213e+06	1.38267e+06	464972	2.03993e+06	1.49821e+06	432868	880553	1.5702e+06
M119T251	Dextroamphetamine	119.085	250.7	4.377	C9H13N	C07884	1.40237e+06	1.03602e+06	1.25864e+06	1.33105e+06	1.40434e+06	1.28461e+06	1.36662e+06	1.3482e+06	1.36861e+06	1.57989e+06	1.22345e+06	1.50171e+06	1.26613e+06	1.37155e+06	1.365e+06	1.03251e+06	1.2399e+06	1.16258e+06	1.26036e+06	1.1676e+06	1.1371e+06	1.08993e+06
M123T43	Hexanal	123.078	43.5	1.374	C6H12O	C02373	1.59579e+07	1.87649e+07	1.5998e+07	1.45418e+07	1.53475e+07	1.16946e+07	1.65821e+07	1.27911e+07	1.47125e+07	1.75081e+07	1.08676e+07	1.30805e+07	1.05303e+07	1.11894e+07	1.09507e+07	1.14251e+07	1.23884e+07	1.29864e+07	9.90128e+06	1.24878e+07	1.28419e+07	1.08079e+07
M123T68	Niacinamide	123.055	68.2	3.145	C6H6N2O	C00153	7.12192e+07	5.34093e+07	6.61604e+07	6.70671e+07	7.19717e+07	5.76008e+07	6.40502e+07	4.9913e+07	6.024e+07	8.18304e+07	4.34585e+07	4.40466e+07	4.43401e+07	4.11352e+07	4.5291e+07	3.70466e+07	4.10165e+07	4.10481e+07	4.03908e+07	4.35913e+07	4.29545e+07	4.01849e+07
M124T366	L-Histidinol	124.087	366.5	0.153	C6H11N3O	C00860	3.33212e+08	1.69295e+08	3.24876e+08	3.06876e+08	2.79413e+08	1.75087e+08	3.63829e+08	3.79182e+08	3.50833e+08	1.8816e+08	1.68886e+08	1.91775e+08	2.35087e+08	2.42317e+08	5.72304e+08	3.09807e+08	3.61814e+08	3.48279e+08	3.48773e+08	4.51316e+08	3.42545e+08	3.14036e+08
M126T51	Taurine	126.022	51.2	1.901	NH2CH2CH2SO3H	C00245	7.09581e+07	8.75394e+07	7.08133e+07	7.57518e+07	7.70784e+07	5.78125e+07	9.70837e+07	2.85546e+07	2.59514e+07	4.54831e+07	1.9425e+07	1.82551e+07	5.5494e+07	1.45765e+08	5.27571e+07	6.29026e+07	2.13109e+07	2.82727e+07	2.80962e+07	6.2539e+07	4.54487e+07	1.15716e+08
M127T36	Pyrazinemethanethiol	126.971	35.7	6.773	C5H6N2S		9.15879e+06	9.54544e+06	7.82838e+06	8.76826e+06	1.14801e+07	8.51222e+06	1.0483e+07	1.11838e+07	9.31812e+06	8.52668e+06	1.03822e+07	9.24141e+06	1.54184e+07	1.49315e+07	6.48806e+06	5.71001e+06	8.83563e+06	6.85874e+06	7.54413e+06	8.43665e+06	5.84509e+06	9.21857e+06
M132T76_2	(R)-2,3-Dihydroxy-3-methylvalerate	132.077	76.3	11.2936	C6H12O4	C06007	3.07014e+06	2.94941e+06	2.95117e+06	3.14409e+06	3.17196e+06	3.0167e+06	3.07083e+06	2.79747e+06	2.82247e+06	2.95205e+06	2.95919e+06	2.79581e+06	3.25458e+06	3.05803e+06	3.27158e+06	3.14569e+06	3.09486e+06	3.20175e+06	3.16039e+06	3.23353e+06	3.31616e+06	3.39337e+06
M133T44	Ornithine	133.097	44	1.124	C5H12N2O2	C00077	1.60705e+07	6.08598e+06	2.05281e+07	2.12737e+07	1.99441e+07	2.43824e+07	2.30168e+07	6.04863e+06	2.27083e+07	3.08795e+07	9.23983e+06	3.06601e+07	6.67368e+06	1.68896e+07	4.98688e+06	4.94668e+06	5.73872e+06	7.63564e+06	4.09011e+06	4.22396e+06	9.06185e+06	1.23335e+07
M133T71_2	Dimethyl sulfone	133.105	70.8	10.5257	C2H6O2S	C11142	2.15069e+08	1.55964e+08	2.12825e+08	2.22549e+08	2.40833e+08	1.86655e+08	2.46917e+08	1.76033e+08	1.58205e+08	1.6778e+08	1.56923e+08	1.65109e+08	1.77271e+08	1.78246e+08	1.73213e+08	1.36676e+08	1.73362e+08	1.71305e+08	1.56491e+08	1.8809e+08	1.72977e+08	1.3494e+08
M135T329	Chavicol	135.08	329.1	1.758	C9H10O	C16930	8.00536e+06	9.75555e+06	2.99721e+06	7.6419e+06	5.20392e+06	3.15914e+06	1.19315e+07	9.16025e+06	7.23954e+06	3.3349e+06	1.08253e+07	2.68113e+06	1.14757e+07	1.61021e+07	1.14802e+07	1.06759e+07	1.55568e+07	1.65851e+07	1.55433e+07	1.04877e+07	1.91058e+07	1.27795e+07
M136T71	p-Octopamine	136.076	70.8	1.367	C8H11NO2	C04227	6.90705e+07	5.01898e+07	7.06788e+07	6.70261e+07	7.50256e+07	5.67504e+07	5.97784e+07	4.52449e+07	5.23825e+07	7.41953e+07	4.52655e+07	4.66288e+07	4.75032e+07	3.60333e+07	4.80344e+07	3.53352e+07	4.19105e+07	3.95404e+07	3.49431e+07	3.85868e+07	3.92797e+07	3.70053e+07
M138T52	(3S,5S)-Carbapenam-3-carboxylate	138.055	51.6	1.1	C7H9NO3	C17367	1.28805e+07	1.04834e+07	1.23457e+07	1.36875e+07	1.68997e+07	1.29153e+07	1.25764e+07	9.00625e+06	1.13401e+07	1.36664e+07	8.93872e+06	8.29953e+06	1.32443e+07	8.6956e+06	1.09839e+07	6.21105e+06	9.58082e+06	8.6066e+06	6.30478e+06	1.13967e+07	8.87259e+06	8.40198e+06
M143T52	Ectoine	143.081	52.1	2.1	C6H10N2O2	C06231	860121	1.02417e+06	838942	672411	914355	891747	1.09899e+06	889772	637503	891363	1.01543e+06	1.08718e+06	1.30983e+06	1.03162e+06	962068	1.15194e+06	1.00768e+06	1.20965e+06	1.29109e+06	1.23866e+06	1.35444e+06	1.16436e+06
M144T138	2-Ethyl-2,5-dihydro-4,5-dimethylthiazole	144.081	137.9	1.887	C7H13NS		6.99726e+06	7.34882e+06	7.70807e+06	8.5634e+06	7.31675e+06	8.21668e+06	7.12856e+06	8.54189e+06	9.13936e+06	8.32687e+06	8.31433e+06	9.59412e+06	7.19688e+06	7.30747e+06	6.45325e+06	7.04403e+06	7.31949e+06	7.04929e+06	6.01829e+06	7.11195e+06	6.92636e+06	7.51502e+06
M146T54	4-Guanidinobutanoic acid	146.092	53.8	0.678	C5H11N3O2	C01035	4.32475e+06	5.27843e+06	3.96672e+06	5.78972e+06	3.71149e+06	4.56876e+06	4.13825e+06	3.78566e+06	6.30388e+06	7.69473e+06	3.79091e+06	4.28264e+06	3.47109e+06	2.78876e+06	4.06036e+06	2.3933e+06	4.6667e+06	3.06028e+06	2.07524e+06	2.35357e+06	2.54156e+06	1.75983e+06
M148T51_1	L-Glutamic acid	148.06	51	2.241	C5H9NO4	C00025	1.80048e+07	2.60639e+07	2.62524e+07	3.63107e+07	2.48011e+07	2.59087e+07	2.63647e+07	2.44537e+07	2.59511e+07	2.48955e+07	1.98665e+07	1.73982e+07	1.92095e+07	1.67598e+07	2.09229e+07	1.86484e+07	1.95414e+07	1.87839e+07	1.49088e+07	1.72485e+07	1.73013e+07	1.67359e+07
M150T71	L-Methionine	150.058	70.7	2.153	C5H11NO2S	C00073	2.80065e+08	1.70252e+08	3.17581e+08	2.72658e+08	3.02764e+08	2.28081e+08	3.26134e+08	2.49144e+08	5.42382e+07	2.15762e+08	4.69406e+07	1.95648e+08	2.30666e+08	2.04258e+08	2.25209e+08	1.53788e+08	8.77805e+07	1.76554e+08	1.70701e+08	1.6132e+08	1.92774e+08	1.53915e+08
M152T133	Cathine	152.107	133.3	1.218	C9H13NO	C08300	7.8341e+06	5.36736e+06	8.07336e+06	8.0339e+06	8.49878e+06	6.70119e+06	8.48886e+06	6.24453e+06	6.00604e+06	5.9456e+06	5.57102e+06	5.43551e+06	6.61086e+06	6.3131e+06	5.81232e+06	4.04563e+06	9.10608e+06	5.99809e+06	5.16841e+06	6.76315e+06	5.84363e+06	5.02607e+06
M153T289	4-Methyl-5-nitrocatechol	153.02	289.4	8.92944	C7H7NO4	C18315	622814	731426	823646	622358	682954	549871	638697	532493	666504	600237	765232	727394	597560	636791	598264	523588	592007	499651	510969	657501	593371	533435
M158T55_1	Buformin	158.117	54.9	0.945	C6H15N5	C07674	1.77412e+07	2.02682e+07	1.5938e+07	1.58804e+07	1.39746e+07	2.19479e+07	1.81427e+07	1.79307e+07	1.44243e+07	1.0954e+07	1.99555e+07	1.79014e+07	1.96739e+07	2.07359e+07	1.96175e+07	1.72214e+07	2.65309e+07	2.72062e+07	2.34482e+07	1.89509e+07	3.05515e+07	2.14615e+07
M158T55_2	L-Threonine	158.154	55.1	13.8588	C4H9NO3	C00188	3.12934e+07	2.62439e+07	1.72199e+07	1.02842e+07	3.03534e+07	1.61814e+07	3.62287e+07	3.38879e+07	3.14059e+07	7.52162e+06	3.22532e+07	1.89961e+07	3.68693e+06	2.85154e+07	3.57028e+07	3.41171e+07	3.25867e+07	3.57967e+07	3.13483e+07	5.59348e+07	2.91251e+07	4.09839e+07
M158T70	L-Homoserine	158.154	70.5	14.4911	C4H9NO3	C00263	8.9699e+06	3.82823e+06	8.01854e+06	1.43405e+07	8.53009e+06	7.61533e+06	1.17765e+07	8.54991e+06	1.41816e+07	1.69406e+07	1.34362e+07	1.71483e+07	8.42195e+06	1.04965e+07	1.64482e+07	8.02479e+06	1.23225e+07	1.33756e+07	1.06935e+07	1.51753e+07	1.27508e+07	1.73956e+07
M160T209	Isovalerylglycine	160.096	209.2	1.969	C7H13NO3		4.36417e+06	4.14586e+06	4.08815e+06	3.77206e+06	4.49121e+06	3.64577e+06	4.73072e+06	4.56471e+06	3.49118e+06	4.23888e+06	3.87779e+06	4.405e+06	4.53158e+06	4.59258e+06	5.1832e+06	4.27608e+06	5.1427e+06	4.92855e+06	4.08198e+06	6.71093e+06	4.32895e+06	4.82057e+06
M163T209	2-Hydroxy-3-(4-hydroxyphenyl)propenoic acid	163.039	208.7	1.645	C9H8O4	C05350	1.80096e+06	1.81211e+06	1.85265e+06	1.67229e+06	1.62097e+06	1.53632e+06	1.7787e+06	1.89732e+06	1.55333e+06	1.42455e+06	1.5836e+06	1.84512e+06	1.48209e+06	1.59691e+06	1.39602e+06	1.29922e+06	1.59742e+06	1.31837e+06	1.28706e+06	1.41471e+06	1.55362e+06	1.55543e+06
M165T55	2-Hydroxycinnamic acid	165.054	55.2	4.957	C9H8O3	C01772	2.57153e+07	2.06949e+07	5.98896e+07	2.51015e+07	8.3267e+07	2.00931e+07	1.5669e+07	1.67758e+07	8.07021e+07	9.55336e+07	7.65227e+07	1.02956e+08	7.61072e+07	5.84116e+07	2.24663e+07	7.43775e+07	8.64919e+07	7.40547e+07	6.97929e+07	7.12388e+07	7.16094e+07	8.06789e+07
M165T71	Coumarinic acid	165.054	70.8	1.322	C9H8O3	C05838	2.1771e+08	1.5667e+08	2.01409e+08	2.09153e+08	2.21581e+08	1.80493e+08	1.92421e+08	1.41934e+08	1.66547e+08	2.42531e+08	1.34619e+08	1.43704e+08	1.40553e+08	1.08369e+08	1.47078e+08	1.0994e+08	1.25965e+08	1.24357e+08	1.15051e+08	1.3235e+08	1.28484e+08	1.14398e+08
M166T105	Cinnamic Acid	166.086	105.1	2.723	C9H8O2	C00423	4.30704e+08	4.37717e+08	3.69973e+08	4.32913e+08	4.72692e+08	5.01617e+08	5.00761e+08	4.64711e+08	2.89519e+08	3.5581e+08	3.65884e+08	3.85072e+08	3.96187e+08	3.60521e+08	3.96759e+08	3.57312e+08	3.824e+08	3.51684e+08	3.99143e+08	3.65198e+08	3.49466e+08	3.53708e+08
M169T60	Hexafluoroisopropanol	169.006	59.8	7.793	C3H2F6O		414861	342734	363257	314785	424813	449165	503867	535406	534056	521354	454789	556476	489669	406914	628397	377790	592042	576033	584131	482748	522951	684121
M170T66	2-Phosphoglyceric acid	169.977	66.2	19.605	C3H7O7P	C00631	1.1564e+07	1.55109e+07	2.08979e+07	1.41568e+07	1.394e+07	1.09997e+07	9.56388e+06	1.1292e+07	1.40563e+07	1.1222e+07	1.24978e+07	1.53593e+07	1.27329e+07	1.32317e+07	1.21695e+07	9.83499e+06	1.02045e+07	9.40067e+06	9.57506e+06	1.01842e+07	9.64013e+06	1.02907e+07
M171T232	8-Methylnonenoate	171.138	231.7	2.041	C10H18O2	C18202	3.04536e+06	3.30518e+06	3.06731e+06	2.8979e+06	3.1163e+06	2.73273e+06	2.85515e+06	2.74793e+06	2.65883e+06	2.98051e+06	2.71106e+06	2.78629e+06	2.97868e+06	3.49873e+06	3.43816e+06	3.23097e+06	3.45254e+06	3.45531e+06	3.23853e+06	3.41046e+06	3.38097e+06	3.51742e+06
M173T251_2	Dimethylpropiothetin	173.136	250.8	8.66034	C5H10O2S	C04022	5.54857e+06	6.47294e+06	3.66021e+06	4.43307e+06	4.90543e+06	5.38073e+06	6.58474e+06	6.20534e+06	6.38825e+06	5.4007e+06	6.22747e+06	6.75332e+06	5.60582e+06	7.48637e+06	6.72768e+06	7.08944e+06	7.28585e+06	6.41562e+06	5.88659e+06	5.75426e+06	6.18039e+06	5.787e+06
M174T55_2	2-Methyl-3-amylpyrrole	174.124	55	10.4116	C10H17N	C21572	5.93318e+06	4.76233e+06	6.09951e+06	4.24162e+06	5.03788e+06	5.66855e+06	6.04839e+06	5.3804e+06	5.969e+06	4.6261e+06	4.6807e+06	6.15684e+06	5.2274e+06	5.96586e+06	6.70123e+06	7.32945e+06	5.87261e+06	6.30126e+06	5.53944e+06	7.45383e+06	6.06863e+06	6.28588e+06
M175T58	Nitrilotriacetic acid	175.048	58.4	0.124652	C6H9NO6	C14695	1.13076e+06	933438	1.00959e+06	833334	905837	1.78308e+06	710877	1.96515e+06	829719	869563	1.47541e+06	2.4577e+06	688773	1.07354e+06	1.21387e+06	416547	621663	596938	846244	365862	645599	600525
M175T59	L-Arginine	175.119	59.3	1.409	C6H14N4O2	C00062	1.08614e+07	1.2446e+07	1.30106e+07	1.31839e+07	1.22914e+07	1.20026e+07	1.27206e+07	1.09432e+07	1.35e+07	1.57649e+07	1.03114e+07	1.44975e+07	1.20137e+07	1.32834e+07	9.73566e+06	5.08772e+06	1.04488e+07	8.67175e+06	1.04196e+07	1.15182e+07	1.07232e+07	1.17059e+07
M182T71	L-Tyrosine	182.081	70.8	2.01	C9H11NO3	C00082	8.52077e+08	6.17272e+08	8.38944e+08	8.17823e+08	7.84135e+08	6.95087e+08	7.75342e+08	5.67028e+08	6.43326e+08	8.9271e+08	4.9706e+08	5.69228e+08	5.57662e+08	4.34678e+08	5.46811e+08	4.28004e+08	4.64263e+08	4.79896e+08	4.36127e+08	4.79725e+08	4.91564e+08	4.44418e+08
M184T51	3-[(1R,2S,5R,6S)-5-hydroxy-7-oxabicyclo[4.1.0]heptan-2-yl]pyruvic acid	184.073	50.7	16.763	C9H12O5	C21087	1.59739e+06	1.90466e+06	1.78249e+06	1.64099e+06	2.89502e+06	600676	2.4267e+06	3.39942e+06	1.62126e+06	2.0838e+06	2.85844e+06	1.94077e+06	1.95176e+06	2.0698e+06	560084	475154	550545	502831	1.70501e+06	1.73014e+06	546039	2.24264e+06
M186T52	Indolepyruvate	186.054	51.8	6.728	C11H9NO3	C00331	1.25746e+06	1.37399e+06	1.54692e+06	2.00767e+06	1.71155e+06	1.46425e+06	1.28272e+06	1.15186e+06	678347	1.06606e+06	816079	1.86496e+06	1.25635e+06	1.06919e+06	1.43358e+06	1.50456e+06	1.31743e+06	890281	1.01748e+06	1.20748e+06	1.45986e+06	999594
M188T138	(2R)-2-hydroxy-3-(1H-indol-3-yl)propanoic acid	188.07	137.9	2.664	C11H11NO3	C22006	1.48209e+09	1.97427e+09	2.57833e+09	1.85571e+09	1.78218e+09	1.35535e+09	1.18351e+09	1.40587e+09	1.71444e+09	1.40976e+09	1.55044e+09	1.89435e+09	1.5463e+09	1.6238e+09	1.49374e+09	1.16281e+09	1.25074e+09	1.10038e+09	1.19846e+09	1.18125e+09	1.12248e+09	1.22984e+09
M188T239	8-Amino-7-oxononanoic acid	188.128	239	0.072	C9H17NO3	C01092	8.74659e+06	8.55506e+06	1.03952e+07	9.81793e+06	9.50954e+06	8.19038e+06	1.01547e+07	7.85735e+06	8.06111e+06	7.05214e+06	7.15484e+06	6.78827e+06	8.17869e+06	8.49714e+06	9.5654e+06	6.98643e+06	7.43221e+06	6.50829e+06	5.70241e+06	8.85855e+06	7.49325e+06	8.21757e+06
M188T73	1-(Malonylamino)cyclopropanecarboxylic acid	188.128	73.2	0.072	C7H9NO5		1.00906e+07	6.64996e+06	1.24295e+07	1.36569e+07	1.42942e+07	1.9419e+07	1.22353e+07	1.85913e+07	1.6365e+07	1.25131e+07	1.02056e+07	1.73864e+07	9.67027e+06	1.1877e+07	9.12598e+06	1.01213e+07	1.28509e+07	6.67186e+06	8.26764e+06	8.48159e+06	9.33158e+06	2.56412e+06
M189T297	cis-2,3-Dihydro-2,3-dihydroxybiphenyl	189.091	296.5	2.12396	C12H12O2	C06589	3.96809e+06	3.89589e+06	8.38731e+06	1.0344e+07	6.37842e+06	4.5097e+06	5.87744e+06	4.23073e+06	6.92562e+06	4.46579e+06	4.02036e+06	5.18036e+06	4.57878e+06	3.37725e+06	2.92308e+06	3.20717e+06	3.39194e+06	3.75252e+06	2.02025e+06	3.94394e+06	4.51612e+06	5.80028e+06
M189T53	(S)-6-acetamido-3-aminohexanoic acid	189.123	53.4	3.506	C8H16N2O3	C21604	5.21073e+06	4.41013e+06	8.93757e+06	6.53749e+06	6.00781e+06	5.70952e+06	6.30811e+06	4.94356e+06	5.65802e+06	6.39872e+06	4.22592e+06	5.02866e+06	5.1752e+06	7.66303e+06	5.20199e+06	3.09816e+06	5.05459e+06	3.5318e+06	4.42846e+06	4.09745e+06	3.80386e+06	7.18509e+06
M191T44	(1R,2R)-1,2,7,7-Tetramethylbicyclo[2.2.1]heptan-2-ol	191.138	44.3	11.6549	C11H20O	C20243	4.41223e+06	4.09873e+06	2.48654e+06	3.81781e+06	3.35264e+06	3.28538e+06	4.03269e+06	3.08591e+06	1.75603e+06	4.32025e+06	2.89791e+06	2.64642e+06	4.32063e+06	2.74825e+06	4.23438e+06	5.01422e+06	4.61253e+06	4.09405e+06	4.58981e+06	4.83247e+06	4.82445e+06	3.93047e+06
M191T49	3-(2-Methylthio)ethylmalate	191.04	49	14.9	C7H12O5S	C17212	3.57482e+07	3.78032e+07	3.45809e+07	3.81049e+07	3.74622e+07	4.44554e+07	4.22173e+07	4.56354e+07	4.74736e+07	3.73248e+07	4.91414e+07	5.4896e+07	4.00597e+07	4.3698e+07	4.18296e+07	4.31346e+07	4.03073e+07	4.61283e+07	3.99988e+07	4.40034e+07	4.39727e+07	4.06086e+07
M195T251_1	Enprofylline	195.087	250.7	3.02	C8H10N4O2		2.01959e+08	3.63753e+07	1.11214e+08	1.47904e+08	1.91699e+08	1.60175e+08	1.32253e+08	1.60769e+08	2.61751e+07	1.14988e+08	1.72475e+08	9.14845e+07	1.04742e+08	3.03782e+07	3.11549e+07	2.16304e+07	2.10558e+07	1.9333e+07	1.10257e+07	1.94905e+08	9.66675e+07	2.63074e+07
M202T80	1,6,6-Trimethyl-2,7-dioxabicyclo[3.2.2]nonan-3-one	202.143	80.4	1.3061	C10H16O3	C04718	4.63361e+06	2.4748e+06	4.7976e+06	2.988e+06	4.13443e+06	5.55021e+06	2.73578e+06	3.45058e+06	4.9665e+06	5.06286e+06	3.91019e+06	3.88179e+06	3.63585e+06	2.56784e+06	2.74634e+06	2.38873e+06	2.84552e+06	2.73052e+06	594821	2.68472e+06	2.72716e+06	1.00325e+06
M203T50	(R)-(Homo)2-citrate	203.052	49.8	13.847	C8H12O7	C16583	1.96184e+08	1.94326e+08	1.70996e+08	1.7628e+08	1.72259e+08	1.6737e+08	1.79052e+08	2.02207e+08	1.87193e+08	1.69238e+08	1.73324e+08	2.15949e+08	1.64029e+08	1.66829e+08	1.73967e+08	1.64663e+08	1.60623e+08	1.65257e+08	1.57826e+08	1.56531e+08	1.7886e+08	1.55462e+08
M204T75	5-Hydroxy-L-tryptophan	204.069	75.1	15.115	C11H12N2O3	C00643	871088	539471	1.45308e+06	1.36629e+06	884986	1.02321e+06	608463	707358	1.06121e+06	1.08396e+06	660095	979580	546138	581955	666579	380051	504588	549301	544986	525670	670955	711859
M205T61	Linuron	205.028	61.4	5.73785	C9H10Cl2N2O2	C11007	1.15994e+07	5.63114e+06	2.13224e+07	2.35842e+07	1.04464e+07	1.43638e+07	9.24013e+06	8.28339e+06	1.84048e+07	2.16682e+07	7.52616e+06	1.6008e+07	5.79721e+06	6.73083e+06	8.87444e+06	4.13069e+06	4.6524e+06	8.68051e+06	5.63921e+06	6.28971e+06	9.32256e+06	7.71636e+06
M209T43	4,4-dihydroxy-alpha-methylstilbene	209.097	43.5	3.41555	C15H14O2	C13632	2.17399e+07	1.78837e+07	1.79806e+07	2.07089e+07	1.48163e+07	3.60123e+07	2.07411e+07	3.28385e+07	1.60495e+07	2.01998e+07	2.97758e+07	4.0284e+07	1.22576e+07	1.50414e+07	1.58616e+07	5.6142e+06	1.44056e+07	1.16929e+07	1.67618e+07	1.04556e+07	1.33214e+07	1.37419e+07
M209T80	Deoxyinosine	209.102	80.1	5.2492	C10H12N4O4	C05512	1.69384e+06	615308	1.94015e+06	1.24585e+06	1.2859e+06	1.03277e+06	835428	931432	2.72243e+06	832738	1.37492e+06	1.59704e+06	1.1621e+06	768637	554156	811884	642006	773630	561296	863955	1.04033e+06	1.01828e+06
M214T272_1	Citrulline	214.196	271.7	10.0926	C6H13N3O3	C00327	7.94795e+06	1.58644e+07	3.51604e+07	1.33289e+07	1.54349e+07	1.55668e+07	8.32656e+06	1.45312e+07	3.03145e+07	1.21058e+07	6.43184e+06	1.23759e+07	5.44941e+06	8.62891e+06	5.10735e+06	9.30728e+06	4.17664e+06	4.26001e+06	1.09226e+07	7.63616e+06	7.03608e+06	1.20789e+07
M214T331	2-Amino-3,8-dimethyl-3H-imidazo[4,5-f]quinoxaline	214.252	331	3.328	C11H11N5	C19255	9.83801e+07	1.02136e+08	3.22576e+07	2.7158e+07	2.26175e+07	2.86102e+07	1.99788e+07	4.85231e+07	3.76902e+07	3.18149e+07	4.86482e+07	3.88932e+07	4.80283e+07	4.1292e+07	2.30742e+07	4.87188e+07	1.34078e+07	1.82379e+07	1.95051e+07	5.20378e+07	2.23248e+07	1.69347e+07
M216T293	xi-5-Dodecanolide	216.195	292.9	2.297	C12H22O2		4.08552e+07	1.45954e+07	4.29499e+07	3.04851e+07	3.46709e+07	4.36371e+07	2.83358e+07	4.16269e+07	5.24362e+07	3.55351e+07	4.17366e+07	6.25898e+07	2.67371e+07	2.4205e+07	1.94619e+07	2.42464e+07	1.45037e+07	2.20197e+07	2.49276e+07	1.38862e+07	3.0859e+07	2.60012e+07
M216T55	O-Phospho-4-hydroxy-L-threonine	216.122	54.6	3.834	C4H10NO7P	C06055	5.60475e+06	7.56307e+06	1.3101e+07	7.41158e+06	5.78349e+06	5.81989e+06	4.69474e+06	4.87157e+06	7.00909e+06	5.76887e+06	6.64915e+06	6.94175e+06	4.9132e+06	5.85296e+06	5.12665e+06	5.03251e+06	5.06366e+06	4.52061e+06	4.98705e+06	5.31643e+06	5.00988e+06	5.50194e+06
M217T262	Thalictroidine	217.105	262.4	1.854	C14H19NO2		1.06143e+06	1.28078e+06	1.18815e+06	979515	1.14657e+06	7.41623e+06	928229	5.66117e+06	1.63784e+06	1.72042e+06	4.52157e+06	6.97804e+06	928789	1.38132e+06	550126	771458	712780	861119	874434	851462	798352	1.2738e+06
M217T48	Beta-D-Fructose 6-phosphate	216.922	48.1	1.633	C6H13O9P	C05345	4.09046e+08	5.0785e+08	4.67546e+08	5.6732e+08	6.29361e+08	6.08323e+08	3.64247e+08	4.77661e+08	7.44501e+08	7.14828e+08	4.08634e+08	5.32307e+08	3.67156e+08	3.27891e+08	4.86865e+08	1.65176e+08	4.89403e+08	3.76519e+08	3.37074e+08	3.54316e+08	3.05762e+08	3.18269e+08
M218T71	CAR 3_0	218.138	70.9	3.566	C10H19NO4	C03017	4.16559e+07	2.49417e+07	6.96476e+07	3.38779e+07	4.97312e+07	6.44158e+07	5.4771e+07	7.13555e+07	9.22051e+07	5.57184e+07	4.80006e+07	6.73138e+07	4.15538e+07	3.67006e+07	4.01173e+07	2.32804e+07	3.80335e+07	2.83813e+07	8.1531e+06	3.14277e+07	4.0438e+07	2.72525e+07
M219T217	N-Acetylserotonin	219.112	216.7	2.277	C12H14N2O2	C00978	5.09389e+06	1.99575e+06	5.72477e+06	3.38013e+06	4.11619e+06	3.39358e+06	2.3592e+06	2.94441e+06	8.51169e+06	2.87205e+06	3.96474e+06	5.39587e+06	4.06906e+06	2.31088e+06	2.00788e+06	2.5021e+06	1.92654e+06	2.26146e+06	1.70734e+06	3.0233e+06	3.37541e+06	2.79263e+06
M220T257	Pyrene	220.096	257	3.709	C16H10	C14335	1.6158e+06	191693	600619	772791	893419	308306	617104	947873	2.85465e+06	524505	1.20547e+06	2.29482e+06	253264	752141	188003	136621	168414	219518	199135	125918	304698	640419
M220T82	Pantothenic acid	220.118	82.2	2.015	C9H17NO5	C00864	9.79945e+07	6.4184e+07	1.31629e+08	1.44949e+08	1.18337e+08	1.29934e+08	6.21254e+07	8.75805e+07	1.3824e+08	8.09943e+07	1.22149e+08	1.0224e+08	7.75116e+07	5.10001e+07	6.00802e+07	4.4399e+07	5.36324e+07	6.09075e+07	5.92782e+07	6.28458e+07	6.79995e+07	5.42553e+07
M222T279	2'-Deoxysepiapterin	222.185	279.1	3.291	C9H11N5O2		1.83002e+07	1.28329e+07	1.90409e+07	8.03858e+06	1.8849e+07	6.82279e+06	1.60414e+07	1.87715e+07	1.99277e+07	4.62726e+06	2.15729e+07	1.27381e+07	1.03323e+07	1.78365e+07	2.01618e+07	3.70287e+07	2.09335e+07	3.508e+07	3.91812e+07	2.56102e+07	4.20278e+07	1.85777e+07
M223T326	Diethyl phthalic acid	223.096	326	3.052	C12H14O4	C14175	8.09961e+06	2.02869e+07	1.106e+07	1.00407e+07	2.03353e+07	2.16057e+07	2.04381e+07	8.59579e+06	8.19816e+06	8.75668e+06	1.1913e+06	7.12486e+06	8.0895e+06	8.15171e+06	1.80132e+07	8.32766e+06	8.97551e+06	7.07553e+06	6.77862e+06	7.67067e+06	6.45513e+06	8.48182e+06
M228T349	Tetradec-2-enal	228.195	349.4	5.682	C14H26O		5.9324e+07	3.05535e+07	4.70506e+07	4.60775e+07	5.07554e+07	5.55059e+07	3.74533e+07	4.60737e+07	7.25108e+07	4.64117e+07	6.84414e+07	8.74043e+07	4.19028e+07	4.12421e+07	2.60249e+07	3.51438e+07	3.53877e+07	4.26618e+07	3.19257e+07	4.29398e+07	4.51013e+07	4.25888e+07
M229T262	(S)-Curzeone	229.111	261.9	12.734	C15H16O2		535019	946263	922592	851819	713226	546190	693134	644825	886126	615053	856635	828162	629452	874769	857325	397509	493799	447813	384374	506291	560743	378390
M229T268	beta-Damascenone	229.235	268.3	6.93951	C13H18O		8.02235e+06	1.0135e+07	9.29422e+06	1.1384e+07	8.52141e+06	1.059e+07	1.11198e+07	9.81721e+06	8.72041e+06	1.07177e+07	9.88271e+06	1.06131e+07	1.20002e+07	1.02913e+07	1.06842e+07	1.26511e+07	8.75853e+06	1.47643e+07	1.32473e+07	1.14793e+07	1.24724e+07	1.24027e+07
M229T52	3-Hydroxy-5-methyl-L-tyrosine	229.118	51.7	0.782	C10H13NO4	C20801	808495	1.15298e+06	2.87213e+06	1.29052e+06	1.08959e+06	1.24624e+06	1.16891e+06	923914	771361	958462	805014	836675	610903	766707	694370	869906	1.15691e+06	656171	771256	1.62514e+06	979717	1.20905e+06
M231T285_3	Rhodinyl phenylacetate	231.211	285.2	0.796	C18H26O2		3.22035e+06	2.22335e+06	3.23195e+06	6.49414e+06	2.87968e+06	2.889e+06	2.86104e+06	2.39404e+06	3.90414e+06	3.45295e+06	2.76398e+06	3.02161e+06	2.72867e+06	2.68655e+06	2.77132e+06	1.62139e+06	2.42021e+06	2.6394e+06	2.28865e+06	1.84812e+06	2.46167e+06	2.92064e+06
M233T253	Melatonin	233.128	252.9	2.351	C13H16N2O2	C01598	1.98191e+06	2.09731e+06	1.71737e+06	1.6257e+06	1.12541e+06	2.14113e+06	1.31976e+06	1.45239e+06	1.97468e+06	1.64464e+06	1.55371e+06	1.58557e+06	1.09538e+06	1.39683e+06	1.11687e+06	1.14818e+06	1.04087e+06	1.03336e+06	951681	1.17171e+06	641969	818755
M235T343	MCULE-9549317752	235.169	343.4	1.903	C15H22O2	C20404	5.27772e+06	5.03603e+06	4.59513e+06	5.45252e+06	3.46885e+06	4.85559e+06	3.94853e+06	2.43286e+06	2.82749e+06	5.6532e+06	2.46338e+06	2.02012e+06	4.17973e+06	5.87374e+06	3.58821e+06	2.76194e+06	2.40219e+06	2.08048e+06	3.48256e+06	4.59537e+06	3.74484e+06	2.70364e+06
M240T76	2-Aminobiphenyl-2,3-diol	240.18	76.2	13.215	C12H11NO2	C08061	3.72663e+06	2.82716e+06	3.58526e+06	2.84145e+06	2.84255e+06	3.57555e+06	4.18051e+06	3.89228e+06	3.03689e+06	4.42496e+06	3.5967e+06	3.27415e+06	5.35956e+06	2.78445e+06	2.22716e+06	3.00365e+06	2.81291e+06	3.0539e+06	2.54162e+06	3.61738e+06	2.71556e+06	2.96984e+06
M245T51	5-(2'-Carboxyethyl)-4,6-Dihydroxypicolinate	245.073	51	13.509	C9H9NO6	C05655	4.70495e+07	4.52904e+07	5.09117e+07	4.3059e+07	4.28203e+07	4.06417e+07	4.88972e+07	4.90752e+07	4.32969e+07	3.74177e+07	3.95329e+07	4.7694e+07	3.8364e+07	4.17701e+07	3.43166e+07	3.6757e+07	4.16699e+07	3.61062e+07	3.74266e+07	3.94544e+07	4.49896e+07	3.94847e+07
M246T209	CAR 5_0	246.169	208.7	2.747	C12H23NO4	C20826	2.88942e+07	2.28115e+07	2.88928e+07	1.52665e+07	2.57366e+07	3.00781e+07	2.03662e+07	2.27864e+07	2.69389e+07	2.10049e+07	3.36785e+07	3.17031e+07	3.28958e+07	2.40444e+07	1.49079e+07	1.86634e+07	1.95264e+07	2.34469e+07	2.22157e+07	2.39324e+07	1.95526e+07	2.20311e+07
M254T330	latiluciferin	254.21	329.9	5.294	C15H24O2	C02293	1.56431e+06	2.75859e+06	5.62453e+06	4.19938e+06	4.3693e+06	5.67325e+06	1.10698e+06	3.25854e+06	5.20534e+06	1.15748e+06	3.27595e+06	5.13062e+06	605204	466262	2.36646e+06	492727	1.90589e+06	570957	548515	675841	664867	2.42164e+06
M256T376	3-Dehydrosphinganine	256.299	375.8	1.7972	C18H37NO2	C02934	4.992e+07	4.32743e+07	5.41493e+07	3.71553e+07	4.00954e+07	3.09192e+07	5.31327e+07	3.27857e+07	4.06134e+07	9.41474e+07	3.73292e+07	6.35638e+07	2.14843e+08	4.47458e+07	1.74299e+07	3.03746e+07	2.81705e+07	2.45033e+07	3.35525e+07	3.86527e+07	2.40241e+07	2.60312e+07
M256T404	Bombykol	256.264	404.3	3.59621	C16H30O	C16873	3.87117e+07	3.89762e+07	4.40129e+07	8.89546e+07	4.10195e+07	4.92399e+07	4.94366e+07	4.07031e+07	3.78283e+07	3.04858e+07	9.7517e+06	1.24005e+07	3.14043e+07	3.48956e+07	4.15784e+07	3.2165e+07	7.33246e+06	3.48694e+07	2.24328e+07	3.54916e+07	9.024e+06	3.20459e+07
M257T248	Demethylmedicarpin	257.081	248.1	0.901	C15H12O4	C04271	662839	540836	423874	538902	646323	493903	859457	470940	474336	697665	446165	558988	696349	746103	563762	624556	730847	879544	854191	910392	851393	955578
M263T366	Mangiferic acid	263.2	366.4	0.932	C18H32O2		2.75693e+07	1.01056e+07	3.16e+07	2.20991e+07	2.57409e+07	2.16646e+07	1.77289e+07	1.83282e+07	4.59827e+07	2.22309e+07	2.17143e+07	2.96994e+07	1.91447e+07	1.49506e+07	1.26e+07	1.11562e+07	1.02925e+07	1.15376e+07	1.08086e+07	1.13181e+07	1.46388e+07	1.34286e+07
M264T198	12S-HHT	264.187	198.3	9.988	C17H28O3	C20388	1.40364e+06	1.42764e+06	1.26259e+06	1.62742e+06	1.82047e+06	1.40213e+06	1.99438e+06	1.42378e+06	1.75839e+06	1.7191e+06	1.43525e+06	1.64618e+06	1.53276e+06	2.00579e+06	1.78785e+06	1.64878e+06	1.561e+06	2.38217e+06	1.88213e+06	2.08443e+06	2.11313e+06	1.852e+06
M270T391	Histidylasparagine	270.314	390.9	4.106	C10H15N5O4		3.12723e+07	2.56422e+07	4.58262e+07	3.49984e+07	3.20998e+07	3.71891e+07	2.68274e+07	3.36534e+07	5.4025e+07	3.87083e+07	4.30966e+07	4.50502e+07	3.19092e+07	2.86063e+07	2.42673e+07	2.87778e+07	1.57791e+07	2.55004e+07	2.04015e+07	2.95234e+07	2.54317e+07	3.18806e+07
M273T252	Chalconaringenin	273.181	251.9	15.729	C15H12O5	C06561	677174	400861	659205	620072	625148	493849	548585	609806	867182	679779	579383	647085	564806	466864	450565	393393	496819	535071	417335	529704	581360	540119
M274T50	N-Succinyl-L,L-2,6-diaminopimelate	274.09	50.2	9.206	C11H18N2O7	C04421	5.35549e+06	708177	1.13511e+07	4.70031e+06	2.07544e+06	3.00605e+06	3.79685e+06	1.33422e+07	1.532e+07	4.29371e+06	1.48975e+07	2.55699e+06	5.34312e+06	1.9701e+06	1.3654e+07	2.00063e+08	3.63504e+06	1.30958e+08	6.90699e+07	2.24259e+07	1.20796e+08	2.69948e+06
M274T55	Liquiritigenin	274.103	54.6	15.252	C15H12O4		4.51557e+06	4.95915e+06	3.14174e+06	2.27832e+06	2.03405e+06	1.68284e+07	1.46899e+06	7.10321e+06	6.45245e+06	3.99001e+06	1.09903e+07	1.69225e+07	2.42454e+06	4.40544e+06	1.03292e+06	1.52356e+06	1.95451e+06	1.91931e+06	1.74808e+06	1.30214e+06	1.63808e+06	1.88371e+06
M280T227	10-Deoxymethynolide	280.183	227.4	13.2905	C17H28O4	C11993	2.73581e+07	1.25244e+07	3.46595e+07	2.31837e+07	2.80106e+07	2.5294e+07	2.03182e+07	2.2214e+07	4.65365e+07	2.77041e+07	2.29642e+07	3.38437e+07	1.97639e+07	1.60889e+07	1.48898e+07	1.20885e+07	1.15992e+07	1.45011e+07	9.46034e+06	1.34932e+07	1.71036e+07	1.58858e+07
M280T41	Oxamniquine	280.165	41.1	3.07	C14H21N3O3	C07341	2.68354e+06	4.36961e+06	1.55948e+06	2.47109e+06	2.98103e+06	3.22833e+06	3.74008e+06	3.78564e+06	3.44973e+06	4.59394e+06	2.86546e+06	3.2993e+06	3.71604e+06	4.04077e+06	3.57255e+06	4.0015e+06	3.90487e+06	5.1969e+06	4.42098e+06	3.86559e+06	4.71564e+06	4.08745e+06
M280T48	Didemethylcitalopram	280.09	48.1	13.692	C18H17FN2O	C16609	8.05674e+08	4.32338e+08	7.56051e+08	5.2812e+08	5.13026e+08	5.4696e+08	5.88349e+07	3.38866e+08	9.06387e+08	1.00749e+09	8.38866e+07	7.81863e+08	3.64176e+08	2.33462e+08	2.65314e+08	8.62233e+06	1.65206e+08	1.89206e+08	1.99107e+08	5.77987e+07	5.01972e+07	9.90041e+07
M280T54	N-(1-Deoxy-1-fructosyl)valine	280.138	54.5	3.827	C11H21NO7		1.05071e+09	6.9753e+08	9.61536e+08	9.03331e+08	7.81667e+08	8.06911e+08	8.21879e+08	6.89158e+08	8.595e+08	6.66054e+08	6.04531e+08	6.81946e+08	7.66052e+08	7.75697e+08	7.77888e+08	7.5146e+08	6.07047e+08	6.85686e+08	6.72658e+08	8.47228e+08	6.12238e+08	5.46587e+08
M281T394	FA 18_2	281.246	393.9	4.955	C18H32O2	C08321	1.58438e+07	2.08365e+07	9.04721e+06	1.20745e+07	1.42588e+07	1.44171e+07	1.83307e+07	1.62971e+07	1.60795e+07	1.99911e+07	1.76114e+07	1.91767e+07	1.67521e+07	1.97521e+07	1.78113e+07	1.99541e+07	2.2946e+07	2.32226e+07	2.13046e+07	1.88887e+07	2.1773e+07	1.99421e+07
M282T54	Acetyl-N-formyl-5-methoxykynurenamine	282.143	54.5	7.18438	C13H16N2O4	C05642	8.85712e+06	1.31346e+07	4.68749e+06	7.94674e+06	8.67412e+06	8.26913e+06	1.1698e+07	1.22663e+07	1.18139e+07	1.5837e+07	1.21473e+07	1.42783e+07	1.27575e+07	1.38646e+07	1.13077e+07	1.35262e+07	1.35767e+07	1.59975e+07	1.52385e+07	1.32669e+07	1.57043e+07	1.30496e+07
M284T229	Genomorphine	284.112	228.5	19.612	C17H19NO4	C11786	1.01891e+06	364874	660387	213018	152275	615854	560612	350230	692204	669359	124592	676709	309701	66095	312598	5667.12	64796	65653.8	169178	322211	93140.6	39838.2
M285T395	Isoetin	285.22	394.5	3.785	C15H10O7	C10192	1.5537e+07	1.63481e+07	1.91495e+07	2.51411e+07	2.38736e+07	2.52003e+07	1.9096e+07	2.14943e+07	2.06174e+07	3.20003e+07	2.41588e+07	2.34558e+07	2.59119e+07	2.44514e+07	2.52327e+07	3.79352e+07	3.65149e+07	2.34244e+07	2.55693e+07	2.21245e+07	3.33387e+07	2.38363e+07
M289T326	methyl farnesoate	289.292	325.6	4.76673	C16H26O2	C16503	5.42985e+08	6.99551e+08	7.07782e+08	9.06899e+08	4.39551e+08	5.22679e+08	5.9489e+08	5.00644e+08	6.33038e+08	1.05248e+09	5.31368e+08	5.41489e+08	3.1054e+08	4.82781e+08	4.1063e+08	2.95773e+08	2.4491e+08	3.5265e+08	1.619e+08	3.23602e+08	2.84508e+08	3.735e+08
M294T253	Nicotinamide riboside	294.2	253	14.1284	C11H15N2O5+	C03150	571644	223913	408557	375924	406511	384478	288416	341446	782087	465360	466316	538728	370332	332330	260573	255094	206396	277585	234372	221250	316005	287417
M294T55_2	N-(2-hydroxymethyl-3-chloro-4-hydroxyphenyl)anthranilic acid	294.155	55.3	0.608	C14H12ClNO4		8.6311e+08	2.74206e+08	1.09352e+09	6.49877e+08	7.36995e+08	6.38967e+08	5.22798e+08	5.9077e+08	1.11966e+09	4.39025e+08	5.51319e+08	7.3614e+08	5.23958e+08	3.77901e+08	2.94723e+08	2.8064e+08	2.42745e+08	3.28505e+08	2.29885e+08	2.69249e+08	3.94854e+08	3.02889e+08
M295T293	Emodinanthranol	295.171	293.3	1.039	C15H12O4		4.63709e+06	3.06368e+06	5.96422e+06	3.89184e+06	5.11469e+06	4.6515e+06	3.73621e+06	3.42023e+06	6.22302e+06	5.39576e+06	4.72521e+06	4.74614e+06	4.03658e+06	3.0556e+06	2.30749e+06	2.01277e+06	2.69017e+06	2.86089e+06	1.77798e+06	2.72983e+06	2.64124e+06	2.66146e+06
M299T267	Enterolactone	299.127	267.4	2.271	C18H18O4	C18165	1.51712e+06	557290	1.02659e+06	516195	2.90364e+06	355175	606776	703555	574689	388826	540053	134839	153477	260069	344533	363464	293977	496465	106273	617416	615300	510374
M300T225	protoemetine	300.198	225.4	6.68	C19H27NO3	C11816	4.01104e+08	1.22325e+08	3.9994e+08	2.4597e+08	3.08584e+08	3.25965e+08	1.73708e+08	2.00777e+08	9.90849e+08	2.13601e+08	6.79452e+08	9.3958e+08	2.42465e+08	1.85339e+08	1.08738e+08	1.95612e+08	1.08907e+08	1.84898e+08	1.17576e+08	2.03973e+08	2.72192e+08	2.06321e+08
M300T310	(+)-15,16-Dihydroxyoctadecanoic acid	300.198	310.1	14.94	C18H36O4		3.03836e+07	2.54293e+07	3.37938e+07	3.41776e+07	2.5642e+07	2.84727e+07	3.06831e+07	2.26585e+07	3.48618e+07	2.7247e+07	2.1848e+07	2.85146e+07	2.53836e+07	2.25226e+07	2.0634e+07	1.93693e+07	1.70051e+07	2.23227e+07	1.99411e+07	1.92214e+07	2.01812e+07	2.52354e+07
M302T321	Epimetendiol	302.214	321.3	16.001	C21H34O2		2.43958e+07	8.55788e+06	2.29258e+07	1.46814e+07	1.68517e+07	1.77621e+07	1.2644e+07	1.11512e+07	3.12402e+07	1.50586e+07	1.48573e+07	2.22941e+07	1.13475e+07	1.32903e+07	1.05821e+07	7.66185e+06	8.49294e+06	1.26875e+07	9.6833e+06	1.11495e+07	1.37371e+07	1.10523e+07
M303T232_1	15R-hydroxy-5Z,8Z,11Z,13E-eicosatetraenoic acid	303.197	231.8	5.738	C20H32O3		4.91478e+06	1.74186e+06	6.64554e+06	3.8636e+06	4.01585e+06	3.36211e+06	2.64559e+06	3.20668e+06	9.22787e+06	2.5711e+06	4.4586e+06	4.96105e+06	2.90936e+06	2.0597e+06	1.4662e+06	1.97344e+06	1.6392e+06	2.2172e+06	1.40683e+06	3.08598e+06	3.23666e+06	2.71409e+06
M303T395	8,13-Abietadien-18-oic acid	303.23	394.5	5.093	C20H30O2	C12077	7.03606e+08	2.70831e+08	6.9894e+08	3.90832e+08	5.92442e+08	4.29387e+08	4.31538e+08	3.26619e+08	8.80111e+08	5.11513e+08	4.68909e+08	6.51875e+08	3.66135e+08	4.07858e+08	2.95356e+08	2.76401e+08	2.93457e+08	2.98308e+08	3.45084e+08	2.74759e+08	3.62301e+08	3.70382e+08
M304T223	BP-4,5-Dihydrodiol	304.138	222.6	14.797	C20H14O2	C18270	4.8557e+06	1.24591e+06	2.69165e+06	1.51194e+06	1.58183e+06	5.07913e+06	660074	2.02631e+06	4.83799e+06	1.86805e+06	5.75171e+06	6.7683e+06	1.33444e+06	1.13489e+06	772242	599150	607085	608543	634995	592315	764571	615839
M304T441	Fenamiphos	304.263	441.4	2.226	C13H22NO3PS	C18659	1.85702e+06	1.84648e+06	1.90802e+06	1.80756e+06	2.01201e+06	1.9564e+06	1.86345e+06	1.86337e+06	2.79717e+06	2.16278e+06	2.00157e+06	2.42287e+06	1.78829e+06	1.38822e+06	1.15248e+06	940264	1.76234e+06	1.45554e+06	1.18005e+06	1.361e+06	1.23957e+06	1.26981e+06
M310T280	(3Z,5E,7E)-Decatrienoylcarnitine	310.2	279.7	4.431	C17H27NO4		2.99272e+06	2.41372e+06	3.93171e+06	3.0178e+06	4.17394e+06	3.77519e+06	3.03935e+06	3.89671e+06	3.89916e+06	3.77013e+06	4.36545e+06	4.38973e+06	4.0281e+06	2.77902e+06	2.43851e+06	2.73519e+06	2.47556e+06	3.08003e+06	2.60344e+06	2.95885e+06	2.67415e+06	2.76723e+06
M310T68_2	Metixene	310.149	67.9	16.886	C20H23NS		5.24288e+06	6.81393e+06	1.13141e+07	1.24026e+07	7.85736e+06	1.0598e+07	6.7474e+06	7.78108e+06	1.15653e+07	8.71367e+06	8.68181e+06	8.59341e+06	6.60956e+06	5.25996e+06	4.61193e+06	5.16324e+06	4.01205e+06	4.64685e+06	3.83365e+06	4.79158e+06	5.30025e+06	5.49476e+06
M310T72	Hydroxylumiracoxib	310.177	71.7	10.143	C15H13ClFNO3		3.41849e+06	3.2822e+06	4.01677e+06	3.69758e+06	4.71438e+06	4.62026e+06	2.95582e+06	3.70143e+06	3.96831e+06	3.34004e+06	4.51289e+06	4.22601e+06	3.87246e+06	3.70358e+06	2.60387e+06	2.51968e+06	3.11338e+06	2.82403e+06	2.90697e+06	2.67969e+06	2.96359e+06	3.35091e+06
M313T71	Serotinose	313.114	70.6	2.496	C11H20O10	C01625	2.42324e+07	9.69994e+06	2.709e+07	1.53173e+07	2.41949e+07	1.95052e+07	1.66725e+07	1.57749e+07	2.7721e+07	1.57998e+07	1.69481e+07	2.23393e+07	1.32398e+07	1.02775e+07	1.06485e+07	8.44956e+06	9.44176e+06	1.03991e+07	8.03891e+06	1.08248e+07	1.41599e+07	8.93313e+06
M314T296	Flunitrazepam	314.231	295.6	3.733	C16H12FN3O3		2.22421e+06	7.31526e+06	1.18603e+06	479013	1.62381e+06	5.62874e+06	1.7575e+06	1.91655e+06	659332	6.23318e+06	7.54737e+06	7.51256e+06	1.50069e+07	1.03492e+07	1.00238e+07	1.18871e+07	7.17801e+06	6.14512e+06	1.17339e+07	8.22142e+06	1.40823e+07	1.3598e+07
M315T210	5-Amino-6-ribitylamino uracil	315.203	210	4.53999	C9H16N4O6	C04732	7.36227e+06	1.16479e+07	6.51175e+06	9.20165e+06	5.30176e+06	9.40293e+06	4.77722e+06	6.32219e+06	5.22397e+06	2.39708e+06	4.39581e+06	2.74376e+06	3.18131e+06	3.70501e+06	5.52809e+06	4.1609e+06	5.80342e+06	2.44252e+06	4.13663e+06	6.4491e+06	3.67687e+06	1.45443e+06
M315T358	9,10-Epoxy-18-hydroxy-octadecanoic acid	315.252	358.3	3.086	C18H34O4	C19620	8.51524e+06	9.85369e+06	9.96284e+06	1.00692e+07	1.15333e+07	1.11947e+07	1.1751e+07	7.97205e+06	7.6583e+06	7.48021e+06	8.19939e+06	8.47543e+06	1.04157e+07	7.97036e+06	9.05127e+06	4.97121e+06	7.44886e+06	7.60665e+06	5.98172e+06	7.25889e+06	8.92873e+06	6.58885e+06
M317T51	(S)-Allantoin	317.094	50.7	2.37664	C4H6N4O3	C02350	143848	108787	239007	147575	717817	130391	374773	547648	133748	462747	469810	160646	413610	435913	411050	3.23722e+06	512555	2.96707e+06	1.01928e+06	675694	1.19534e+06	573014
M318T318	Phytosphingosine	318.3	317.9	2.371	C18H39NO3	C12144	2.95176e+07	1.75358e+07	4.33308e+07	6.03862e+07	3.35271e+07	3.10882e+07	2.96009e+07	2.11506e+07	1.06612e+08	3.56862e+07	2.93122e+07	5.70285e+07	3.2846e+07	3.59389e+07	2.56409e+07	2.9835e+07	1.79532e+07	3.43924e+07	7.56297e+06	7.68227e+06	9.56122e+06	3.35302e+07
M319T447	Phytol	319.298	446.9	3.697	C20H40O	C01389	1.64368e+06	3.90711e+06	4.72435e+06	990513	4.45647e+06	998684	4.51577e+06	1.13805e+06	1.12227e+06	1.01944e+06	4.53223e+06	876298	910455	5.92521e+06	5.35432e+06	4.22883e+06	4.60614e+06	4.61124e+06	5.55156e+06	6.92118e+06	4.76014e+06	5.86603e+06
M326T334	Glucopyranosylmoranoline	326.161	334.1	4.887	C12H23NO9		8.9352e+06	7.56134e+06	1.00175e+07	6.91209e+06	8.98756e+06	9.92171e+06	7.05119e+06	9.11018e+06	1.33341e+07	7.73716e+06	7.97695e+06	1.0545e+07	6.62138e+06	5.95555e+06	4.64109e+06	3.87341e+06	7.76589e+06	6.23396e+06	6.5361e+06	6.31409e+06	6.1453e+06	6.33898e+06
M327T391	Oryzalexin E	327.23	391.2	2.02335	C20H32O2	C21561	2.52705e+07	1.01261e+07	2.37985e+07	1.87384e+07	2.45699e+07	2.03348e+07	1.15444e+07	1.60555e+07	3.15845e+07	2.38743e+07	1.39008e+07	2.33303e+07	1.12204e+07	7.01662e+06	6.37642e+06	1.73892e+06	1.64231e+06	8.26513e+06	1.08957e+06	8.83856e+06	1.42878e+07	7.74815e+06
M328T73_2	N-(1-Deoxy-1-fructosyl)phenylalanine	328.149	72.9	14.71	C15H21NO7		2.59534e+07	1.59345e+07	1.459e+07	2.12167e+07	1.69421e+07	1.49501e+07	2.14065e+07	1.82987e+07	2.56622e+07	1.59037e+07	1.89926e+07	1.89413e+07	1.94189e+07	1.99106e+07	2.45181e+07	3.55034e+07	2.1865e+07	4.69227e+07	1.75391e+07	2.71894e+07	2.42453e+07	2.43226e+07
M335T230	Strychnine	335.105	229.9	3.877	C21H22N2O2	C06522	859565	1.81304e+06	1.57822e+06	634281	880806	1.73881e+06	1.01897e+06	1.04103e+06	946137	962160	772035	657637	1.1047e+06	900375	2.12903e+06	1.19329e+06	1.8431e+06	1.31039e+06	1.37929e+06	1.6016e+06	1.1761e+06	1.44767e+06
M335T297	8(R)-Hydroperoxylinoleic acid	335.221	296.6	4.57	C18H32O4	C14831	3.41546e+06	3.38848e+06	1.20177e+07	2.61407e+06	1.24999e+06	8.06641e+06	2.26122e+06	1.59e+06	1.61181e+07	4.01577e+06	7.35627e+06	4.77287e+06	758274	4.6578e+06	1.8874e+06	134332	1.29243e+06	2.42302e+06	472543	521548	557047	652895
M343T69	Cholestan-3-one	343.262	68.5	4.786	C27H46O	C03091	2.84834e+07	2.07467e+07	3.12154e+07	1.09088e+07	2.64172e+07	2.68698e+07	2.0358e+07	2.63301e+07	3.45277e+07	2.4074e+07	3.09014e+07	3.12033e+07	2.43569e+07	3.16368e+07	3.44536e+07	2.56142e+07	3.31122e+07	2.97112e+07	3.75414e+07	3.64426e+07	2.61426e+07	3.29972e+07
M346T94	10beta,14beta-dihydroxytaxa-4(20),11-dien-5alpha-yl acetate	346.222	94.4	13.933	C22H34O4	C20151	1.03222e+07	9.38599e+06	8.69329e+06	1.48348e+07	1.523e+07	1.54135e+07	1.64153e+07	1.66388e+07	1.90675e+07	9.04813e+06	1.27269e+07	1.27376e+07	1.36279e+07	1.48491e+07	7.64642e+06	1.01311e+07	7.17171e+06	6.94929e+06	1.09724e+07	5.31787e+06	1.62447e+07	1.01966e+07
M347T296	Junosmarin	347.243	295.5	0.008	C19H22O6		754449	157181	628184	382827	352931	1.08116e+06	332088	1.11135e+06	750040	360175	836704	1.5751e+06	351802	54892.4	43554.7	176719	162157	215615	29528.3	270534	64219.3	316127
M347T314	Corticosterone	347.22	314.3	5.686	C21H30O4	C02140	3.92375e+07	2.62022e+07	6.82086e+07	2.83785e+07	3.74456e+07	2.73663e+07	1.98953e+07	1.86201e+07	2.77485e+07	2.69922e+06	2.85997e+07	7.70243e+07	5.98092e+06	5.57008e+06	2.53218e+07	3.92962e+06	6.44592e+06	3.84562e+06	4.93831e+06	1.64874e+06	3.87091e+06	3.96854e+06
M349T205	Imidocarb	349.182	204.7	16.353	C19H20N6O		2.96234e+06	3.61197e+06	1.47888e+06	1.95299e+06	2.66954e+06	2.62149e+06	3.16732e+06	2.98451e+06	2.94705e+06	3.32282e+06	2.9472e+06	3.62677e+06	2.73221e+06	2.7401e+06	3.06066e+06	3.41856e+06	4.1755e+06	4.6727e+06	3.24306e+06	3.52566e+06	3.75462e+06	3.20581e+06
M351T217	Deptropine	351.243	216.8	1.078	C23H27NO		3.30064e+07	8.48505e+06	2.68032e+07	2.21331e+07	1.63285e+07	1.93186e+07	1.30301e+07	1.27197e+07	5.02568e+07	2.15562e+07	2.32075e+07	3.49879e+07	1.26219e+07	1.11226e+07	9.11846e+06	6.90218e+06	7.13908e+06	1.22068e+07	6.12611e+06	1.0132e+07	1.21118e+07	1.36825e+07
M363T238_1	Fructose 1,6-bisphosphate	362.984	238	2.67532	C6H14O12P2	C00354	1.07156e+06	580096	894375	828122	1.90029e+06	922195	1.90098e+06	2.68014e+06	368636	883974	499385	2.88811e+06	1.12155e+06	636414	1.37597e+06	3.70572e+07	3.70783e+06	3.22002e+07	1.48553e+07	4.39353e+06	2.21314e+07	3.72549e+06
M367T106_3	Dihydrochelerythrine	367.162	105.9	7.97146	C21H19NO4		1.58148e+07	8.33307e+06	1.69224e+07	9.84295e+06	1.23573e+07	9.52081e+06	8.50824e+06	9.49852e+06	1.23337e+07	1.3367e+07	8.49475e+06	1.33633e+07	6.74946e+06	5.6534e+06	5.65424e+06	3.9611e+06	5.43772e+06	7.39919e+06	4.67458e+06	6.79868e+06	5.86831e+06	6.07842e+06
M371T211	thioridazine	371.191	211.1	5.761	C21H26N2S2	C07133	5.36888e+06	2.35718e+06	3.85291e+06	3.07723e+06	2.81548e+06	1.36056e+06	3.10766e+06	1.6758e+06	3.43478e+06	135680	295795	5.35888e+06	9.01193e+06	318891	264040	127510	166368	182015	433518	107527	308364	243498
M373T337	12alpha-hydroxy-3-oxo-5beta-cholan-24-oic Acid	373.217	337	5.037	C24H38O4		509146	348270	866627	742015	470162	245064	798036	575612	1.28907e+06	273405	562831	1.3968e+06	1.38251e+06	245790	152355	45595.7	149647	132604	634306	96000.5	182909	217693
M375T77	roquefortine D	375.185	76.6	9.21567	C22H25N5O2	C22163	3.52354e+06	1.60945e+06	6.17149e+06	4.95613e+06	2.9486e+06	440134	6.68244e+06	4.23233e+06	1.05657e+07	1.35621e+06	3.39242e+06	1.02375e+07	1.00764e+07	1.37413e+06	190323	25085.8	902277	248592	4.78385e+06	71675.5	122506	204955
M389T106	cetirizine	389.131	105.7	19.561	C21H25ClN2O3	C07778	4.01197e+06	1.30632e+06	5.28921e+06	3.23356e+06	3.09758e+06	9.99236e+06	1.70732e+06	8.08152e+06	4.42307e+06	3.84411e+06	7.5251e+06	1.62658e+07	2.64946e+06	2.64144e+06	1.07939e+06	1.30748e+06	1.01835e+06	1.63841e+06	1.44145e+06	1.44651e+06	2.16065e+06	2.23428e+06
M389T218	Levocetirizine	389.202	217.6	16.302	C21H25ClN2O3		2.53014e+06	2.43963e+06	5.77626e+06	1.41759e+06	4.27324e+06	2.89499e+06	7.40087e+06	1.13382e+06	3.1528e+06	5.19785e+06	1.3163e+06	1.83477e+07	6.51844e+07	4.87637e+06	388713	893839	637949	547282	1.46502e+06	1.16017e+06	792528	1.43795e+06
M389T230_1	Tamoxifen	389.253	229.8	9.32	C26H29NO	C07108	2.34374e+07	1.09275e+07	2.26909e+07	2.17294e+07	2.64235e+07	2.22718e+07	2.02505e+07	1.74327e+07	9.58133e+06	1.43682e+07	1.2945e+07	1.01268e+07	1.19429e+07	4.37239e+06	7.48733e+06	7.72459e+06	5.71787e+06	8.2786e+06	5.91057e+06	1.97512e+07	1.35759e+07	3.9579e+06
M423T248	N1-hydroxy-roquefortine C	423.208	247.6	13.0107	C22H23N5O3	C22169	2.55102e+06	2.82947e+06	2.90182e+06	2.71181e+06	2.93434e+06	2.7202e+06	2.85513e+06	2.82274e+06	2.6383e+06	2.67132e+06	2.56101e+06	2.56502e+06	2.67585e+06	2.44948e+06	2.93824e+06	2.28894e+06	2.22799e+06	2.62515e+06	2.44466e+06	2.70365e+06	2.30957e+06	2.79956e+06
M439T84	1-Hydroxy-3,6,7-trimethoxy-2,8-diprenylxanthone	439.18	83.7	17.513	C26H30O6		1.10487e+06	102925	208013	699331	825644	792332	538551	779968	2.98063e+06	1.20621e+06	302477	1.5169e+06	582903	126419	74466.7	82491.3	112075	114142	76209.5	95261.6	602491	138699
M454T392	LysoPE(16_0_0_0)	454.301	392.3	17.168	C21H44NO7P		4.96007e+07	2.67235e+07	3.27672e+07	8.17952e+07	7.91285e+07	3.8619e+07	1.69939e+08	5.74966e+07	1.19607e+08	8.63597e+07	7.95501e+07	5.65429e+07	1.83592e+08	1.10214e+08	1.42062e+08	1.12601e+08	9.39987e+07	5.74906e+07	2.09569e+08	2.34549e+08	1.35818e+08	2.30421e+08
M472T294_2	Dextrorphan O-glucuronide	472.301	293.8	15.018	C23H31NO7		2.90305e+06	1.15241e+06	1.49823e+06	2.45103e+06	2.45441e+06	1.82687e+06	1.53482e+06	2.2605e+06	4.33988e+06	2.62752e+06	3.06353e+06	3.51927e+06	2.29579e+06	971872	1.08896e+06	1.27231e+06	1.93408e+06	1.89648e+06	1.15034e+06	1.05962e+06	1.19849e+06	1.62741e+06
M473T333_2	Coprocholic acid	473.33	332.8	18.976	C27H46O5	C04722	1.86609e+06	5.00096e+06	4.72498e+06	4.43267e+06	4.79297e+06	6.20018e+06	4.82903e+06	1.7641e+06	4.24317e+06	4.27441e+06	4.93507e+06	5.39193e+06	5.37176e+06	4.35055e+06	1.91543e+06	2.04305e+06	2.06764e+06	4.70615e+06	1.95304e+06	4.69151e+06	2.01632e+06	1.95795e+06
M476T357_1	Quasiprotopanaxatriol	476.273	356.8	8.089	C30H50O3		2.23587e+07	2.60388e+07	4.43932e+07	5.89995e+07	1.11719e+07	2.42502e+07	3.37215e+07	1.13173e+07	1.23578e+07	6.15467e+06	9.13812e+06	1.16107e+07	1.43433e+07	3.07767e+07	2.04256e+07	1.9045e+07	7.59583e+06	8.08925e+06	8.87652e+06	1.36533e+07	7.05881e+06	1.13032e+07
M480T322_1	3-Dehydroecdysone	480.336	322.3	7.80991	C27H42O6	C02513	4.38757e+06	6.90161e+06	6.45375e+06	5.60579e+06	3.58375e+06	6.56786e+06	7.98561e+06	7.7954e+06	7.39032e+06	5.06188e+06	5.224e+06	6.54399e+06	6.20338e+06	7.25989e+06	1.06273e+07	8.28633e+06	7.88532e+06	1.04587e+07	5.00508e+06	8.15118e+06	9.25293e+06	5.96788e+06
M480T322_2	LysoPE(18_1(9Z)_0_0)	480.348	322.3	7.425	C23H46NO7P		9.03321e+06	677137	6.1313e+06	1.67875e+06	5.36796e+06	4.66861e+06	4.154e+06	3.65976e+06	8.47912e+06	4.63328e+06	7.10134e+06	1.00797e+07	4.82992e+06	1.60366e+06	968486	2.97494e+06	776329	5.58511e+06	1.09597e+06	955432	1.33255e+06	4.4449e+06
M482T351_2	Demissidine	482.377	350.7	13.643	C28H48O5	C17735	5.27409e+06	7.25897e+06	5.22783e+06	8.13319e+06	6.71256e+06	5.21015e+06	9.9847e+06	4.80183e+06	4.93071e+06	3.10073e+06	2.69907e+06	2.88374e+06	8.22933e+06	5.45335e+06	5.30915e+06	2.7822e+06	5.33667e+06	5.80584e+06	5.38295e+06	3.77835e+06	2.8885e+06	4.39553e+06
M500T357_3	LucidenicacidE	500.286	356.8	7.026	C29H40O8		6.61636e+06	6.10295e+06	2.48768e+06	1.60583e+07	6.09579e+06	8.87738e+06	6.89765e+06	2.60647e+07	1.42637e+07	2.01519e+07	2.70726e+07	2.24257e+06	1.78437e+07	1.2631e+07	1.0603e+07	2.13184e+07	2.00977e+07	3.28685e+07	9.67614e+06	9.20073e+06	1.93738e+07	3.95054e+07
M516T372	5b-Cyprinol sulfate	516.387	372.4	1.562	C27H48O8S	C05468	3.66738e+06	1.50945e+06	4.31953e+06	3.25057e+06	4.45414e+06	2.56048e+06	2.40459e+06	2.52602e+06	2.54121e+06	3.85265e+06	2.25396e+06	2.85861e+06	1.60616e+06	603406	490072	411410	215068	2.33692e+06	285298	569625	1.92941e+06	1.53897e+06
M518T421	N-desmethylimatinib	518.33	421	18.444	C28H29N7O		6.41258e+07	1.60767e+08	1.55416e+08	1.28482e+08	1.35961e+08	1.32577e+08	2.11588e+08	3.01804e+08	3.06372e+08	5.69297e+07	1.52343e+08	7.42999e+07	7.43161e+07	6.17775e+07	3.3616e+07	5.85084e+07	6.76846e+07	6.01414e+07	4.76129e+07	9.22817e+07	7.31388e+07	4.09814e+07
M533T287_2	Taurohyocholate	533.331	286.5	10.906	C26H45NO7S	C15516	740183	1.21243e+06	570475	1.11916e+06	3.37794e+06	1.92281e+06	1.41691e+06	1.49199e+06	5.70233e+06	2.42529e+06	1.06687e+06	1.83287e+06	3.89036e+06	451845	1.55987e+06	230123	419975	1.06035e+06	619239	37979.8	1.4847e+06	321606
M546T366	Edelfosine	546.362	366.3	15.94	C27H58NO6P		1.60291e+07	1.58404e+07	1.0982e+07	8.40548e+06	6.75395e+06	1.19663e+07	1.42561e+07	1.27658e+07	1.81596e+07	2.26032e+07	2.20984e+07	2.14237e+07	1.43414e+07	1.1658e+07	2.14899e+07	2.29042e+07	1.58175e+07	2.10005e+07	1.63952e+07	1.6072e+07	1.85598e+07	2.31488e+07
M546T408_2	3-Hexaprenyl-4,5-Dihydroxybenzoic acid	546.416	408.4	17.341	C37H54O4	C05200	1.70353e+06	7.08328e+06	1.90276e+07	1.66506e+07	1.96034e+07	5.62934e+06	3.1173e+07	1.1756e+08	2.13504e+07	8.33063e+07	1.12971e+07	3.29507e+07	4.62898e+07	1.06951e+07	4.77941e+07	3.64338e+07	5.72756e+07	3.1096e+07	7.25187e+07	6.07968e+07	4.17832e+07	2.42889e+07
M548T223_4	Curcumin monoglucoside	548.208	223.4	8.44282	C27H30O11	C17749	340910	534511	540445	585093	512227	386910	697116	334145	131535	376145	161257	125426	305508	216162	424458	265204	300391	321820	139723	196640	214203	330681
M548T346_3	Canthaxanthin	548.374	346.3	7.17872	C40H52O2	C08583	1.18098e+08	1.43247e+08	5.00973e+07	2.55848e+08	5.51392e+07	8.93602e+07	9.53225e+07	1.76951e+08	2.53812e+08	5.81717e+08	2.11636e+08	2.96609e+08	3.66211e+08	8.67022e+07	1.02431e+08	8.64533e+07	1.7331e+08	2.63774e+08	1.86861e+08	8.37612e+07	4.94179e+08	4.40341e+08
M555T348	12-Ethyl-8-isobutyl-3-vinylbacteriochlorophyllide d	555.299	348.4	3.472	C36H38MgN4O3	C21429	6.53724e+07	4.12817e+07	3.47703e+07	7.03339e+07	7.87503e+07	6.23666e+07	6.56034e+07	5.14056e+07	1.34295e+07	1.87211e+07	1.88536e+07	5.71888e+07	2.9749e+07	4.17034e+07	4.44343e+07	2.18175e+07	3.37283e+07	4.88726e+07	3.27524e+07	2.67361e+07	6.67025e+07	5.00957e+07
M572T303	dTDP-4-acetamido-4,6-dideoxy-D-galactose	572.378	303.4	8.535	C18H29N3O15P2	C06018	3.347e+06	5.62186e+06	3.0883e+06	1.92404e+06	3.56749e+06	7.00134e+06	3.58755e+06	2.21219e+07	3.38249e+07	4.12771e+07	3.19599e+07	3.32823e+07	1.12706e+07	1.48142e+07	3.08187e+07	4.51562e+07	2.23707e+07	2.42675e+07	1.46806e+07	2.23582e+07	2.40235e+07	2.56792e+07
M572T304	LysoPC(20_1(11Z)_0_0)	572.365	303.7	5.486	C28H56NO7P		2.55115e+06	1.72722e+06	2.15795e+06	2.57592e+06	1.8763e+06	2.69368e+06	2.50186e+06	2.85142e+06	2.72893e+06	2.29476e+06	2.52293e+06	3.8633e+06	2.93503e+06	2.33366e+06	3.21645e+06	3.37281e+06	3.6993e+06	4.88033e+06	4.49126e+06	2.47793e+06	3.96185e+06	3.00283e+06
M573T348	Butirosin B	573.308	347.8	1.716	C21H41N5O12	C17586	3.88671e+07	5.83312e+07	8.7459e+06	7.32679e+07	4.72003e+07	3.72059e+07	3.66914e+07	3.68899e+07	3.14744e+07	4.91166e+07	7.65969e+07	4.51612e+07	6.48269e+07	5.8747e+07	6.55973e+07	7.02177e+07	5.30231e+07	5.52524e+07	8.61684e+07	7.62742e+07	1.24028e+08	5.49467e+07
M605T445_2	Asiminocin	605.43	444.7	18.262	C37H66O7		31271.3	406898	648545	113722	710666	1.15647e+06	686390	1.10735e+06	343595	2.82612e+06	1.13729e+06	5.89117e+06	605133	2.42423e+06	1.12012e+06	1.82807e+06	776016	1.8131e+06	2.56643e+06	1.56763e+06	1.98347e+06	1.8869e+06
M641T258_2	20,21-Diprenylterpendole J	641.443	258.2	1.61639	C42H59NO5	C20594	765833	935426	1.55031e+06	843233	992874	1.65308e+06	1.17473e+06	1.90827e+06	1.30634e+06	957182	1.06286e+06	1.89805e+06	3.44609e+06	2.48563e+06	1.18271e+06	2.54868e+06	1.69499e+06	1.4268e+06	1.92157e+06	1.74344e+06	2.7717e+06	1.95129e+06
M696T246_2	Mycinamicin IV	696.442	246.3	15.054	C37H61NO11	C18846	130160	115425	187170	151297	211871	221677	341358	277856	570858	198137	193779	755689	568968	328767	285985	451708	148261	626780	280358	421586	673093	1.28436e+06
M735T388_1	PC(22_6(4Z,7Z,10Z,13Z,16Z,19Z)_14_0)	734.543	388.2	7.587	C44H76NO8P		1.85924e+07	2.12015e+07	1.47402e+07	1.1903e+07	2.34754e+07	5.09118e+07	2.21868e+07	2.57465e+07	2.14755e+07	1.08969e+07	1.88883e+07	1.46522e+07	1.87323e+07	1.56135e+07	8.17516e+06	1.52043e+07	9.30968e+06	1.92452e+07	7.99437e+06	1.10345e+07	9.18027e+06	8.42435e+06
M735T405_2	PC(16_0_16_0)	734.578	405.4	12.386	C40H80NO8P		2.50707e+08	4.55447e+08	4.86902e+08	2.62692e+08	2.57428e+08	3.52025e+08	3.84991e+08	1.41305e+08	3.112e+08	3.70349e+08	3.03634e+08	4.46438e+08	1.57867e+08	4.06179e+08	1.09439e+08	1.66091e+08	3.91535e+08	1.47978e+08	1.42989e+08	1.66705e+08	3.95713e+08	1.21928e+08
M739T447	PC(P-18_1(9Z)_P-18_0)	738.536	447	9.19	C44H86NO6P		9.24945e+06	1.70094e+07	9.04778e+06	6.97499e+06	1.17248e+07	1.24595e+07	1.13119e+07	2.22784e+07	1.98413e+07	7.89524e+06	1.35408e+07	2.57222e+07	1.48457e+07	1.38311e+07	1.36544e+07	2.23605e+07	1.23162e+07	2.44092e+07	1.62137e+07	2.08096e+07	9.34269e+06	4.29812e+07
M757T366_3	berythromycin	756.558	365.9	8.266	C37H67NO12	C06653	2.41482e+08	1.31814e+08	4.01013e+07	7.40311e+06	2.78469e+06	2.38135e+06	1.42337e+06	1.22207e+06	2.78445e+06	3.66099e+07	3.70646e+07	1.83834e+08	2.54007e+08	1.8957e+08	2.10019e+08	1.21773e+08	1.32986e+08	1.46912e+08	1.35542e+08	2.21657e+08	1.27161e+08	1.95053e+08
M758T388_2	PC(18_4(6Z,9Z,12Z,15Z)_15_0)	757.58	388.4	7.242	C41H74NO8P		1.08293e+07	1.86512e+07	6.08841e+06	1.98729e+06	1.24407e+06	433715	347132	238935	682377	5.1423e+06	1.08219e+07	1.07651e+07	1.22056e+07	2.06805e+07	2.81512e+07	1.18273e+07	1.49712e+07	1.59124e+07	1.04386e+07	3.06367e+07	1.65195e+07	2.89108e+07
M759T317_1	Erythromycin C	758.542	317	1.688	C36H65NO13	C06616	1.65997e+07	1.5793e+07	3.4353e+07	4.66332e+07	2.77943e+07	1.14814e+07	1.45492e+07	5.96952e+07	4.2202e+07	2.76482e+07	6.26113e+07	6.27577e+07	3.54625e+07	3.80373e+07	5.05864e+07	4.52094e+07	5.43022e+07	1.7239e+07	5.85932e+07	4.92801e+07	5.02781e+07	4.07762e+07
M759T366_3	PC(20_1(11Z)_14_1(9Z))	758.573	365.9	4.348	C42H80NO8P		3.21339e+09	2.52623e+09	3.18124e+09	1.63885e+09	2.70501e+09	1.64545e+09	2.19678e+09	1.73552e+09	1.15354e+09	2.51236e+09	2.46456e+09	1.56515e+09	1.97677e+09	8.16346e+08	7.7916e+08	8.62642e+08	4.17741e+08	8.22029e+08	5.90287e+08	1.89188e+09	2.26792e+09	2.23642e+09
M760T270	Aurachin B	759.519	270	12.629	C25H33NO2	C21140	1.52853e+06	1.97163e+06	2.54445e+06	1.31382e+06	1.98285e+06	994846	1.83513e+06	1.17318e+06	1.3597e+06	1.41293e+06	1.05731e+06	2.65526e+06	1.14034e+06	1.05954e+06	468024	923409	421208	569984	574030	764003	525788	1.46162e+06
M761T261_2	PC(14_0_20_1(11Z))	760.592	260.9	9.663	C42H82NO8P		1.91115e+07	2.09569e+07	1.85833e+07	1.569e+07	2.17229e+07	1.50211e+07	2.26425e+07	2.17769e+07	1.73557e+07	1.42566e+07	2.82716e+07	7.80095e+06	1.05401e+07	1.87265e+07	3.07535e+07	2.74531e+07	1.97904e+07	1.85419e+07	3.3945e+07	2.26212e+07	2.38656e+07	2.17284e+07
M761T405	PC(16_0_18_1(9Z))	760.574	404.7	14.7923	C42H82NO8P	C13875	1.18566e+10	9.59003e+09	3.77753e+09	1.03025e+10	8.60084e+09	1.09882e+10	8.17255e+09	7.14466e+09	5.69029e+09	1.52417e+09	5.93243e+09	5.40325e+09	4.69613e+09	9.09329e+08	6.52254e+09	7.00079e+09	1.49043e+09	1.60274e+09	7.48908e+09	6.53678e+09	5.36716e+09	1.73734e+09
M781T388	PC(18_1(11Z)_18_4(6Z,9Z,12Z,15Z))	780.56	388.3	7.876	C44H78NO8P		633305	8.69395e+06	9.56756e+06	1.0135e+07	1.07861e+07	1.17097e+07	1.29667e+07	1.36954e+07	4.40739e+07	3.9266e+06	9.4629e+07	4.7893e+07	7.84575e+07	4.94353e+07	4.43231e+07	3.11831e+07	3.21782e+07	5.83049e+07	3.1149e+06	1.45149e+08	4.31811e+07	5.63295e+07
M782T366_3	PC(18_4(6Z,9Z,12Z,15Z)_P-18_1(11Z))	781.581	365.9	5.868	C44H78NO7P		7.99677e+06	6.96541e+06	6.06271e+06	4.90028e+06	4.71613e+06	1.73816e+06	6.12501e+06	7.67399e+06	9.67893e+06	1.27665e+07	1.3211e+07	1.5226e+07	4.70015e+06	1.26275e+07	1.38462e+07	1.67332e+07	2.8206e+07	1.64531e+07	9.71762e+06	2.26792e+07	2.18638e+07	1.94264e+07
M782T388_2	PC(20_5(5Z,8Z,11Z,14Z,17Z)_P-16_0)	781.58	387.9	7.019	C44H78NO7P		7.2933e+06	5.7408e+06	6.25284e+06	4.2934e+06	4.04692e+06	4.80169e+06	5.17729e+06	5.56988e+06	8.9134e+06	8.40027e+06	2.80502e+06	8.1926e+06	6.06236e+06	9.45963e+06	1.03583e+07	6.13848e+06	1.12902e+07	1.02985e+07	8.86062e+06	1.06563e+07	1.14592e+07	1.20176e+07
M785T306	PC(14_1(9Z)_22_2(13Z,16Z))	784.597	305.8	15.74	C44H82NO8P		4.17914e+07	4.8965e+07	9.35139e+07	2.7328e+07	2.50884e+07	2.88026e+07	6.72086e+07	4.06815e+07	1.51385e+07	1.32046e+07	1.95895e+07	3.32546e+07	2.05939e+06	4.22642e+07	5.2649e+06	7.74724e+06	2.23277e+07	1.08198e+07	1.07064e+07	5.24011e+06	5.98512e+06	8.57269e+06
M785T316	PC(20_5(5Z,8Z,11Z,14Z,17Z)_20_4(8Z,11Z,14Z,17Z))	784.565	316	0.736	C48H78NO8P		3.30729e+07	9.49595e+07	6.04444e+07	5.01913e+07	4.46064e+07	2.95993e+07	6.04034e+07	4.195e+07	2.04382e+06	4.40691e+07	5.51268e+06	3.87326e+06	2.01153e+07	1.59199e+07	5.02809e+07	2.07966e+07	3.06287e+07	3.16596e+07	3.9949e+06	1.63933e+07	1.92912e+07	2.29821e+07
M785T408_2	PC(18_2(9Z,12Z)_18_1(9Z))	784.595	407.8	12.1711	C44H82NO8P		1.23212e+09	1.10968e+09	1.15527e+09	2.06103e+09	7.22726e+08	1.4816e+09	9.3391e+08	1.40213e+09	3.13487e+09	1.25372e+09	9.53887e+08	7.77041e+08	8.29949e+08	4.19688e+08	5.95261e+08	6.82826e+08	6.46938e+08	5.26393e+08	2.95763e+08	3.1824e+08	8.60257e+08	4.66001e+08
M786T407	PC(20_4(8Z,11Z,14Z,17Z)_18_4(6Z,9Z,12Z,15Z))	785.548	407.4	16.469	C46H76NO8P		3.129e+06	1.93807e+07	1.23424e+07	1.07151e+07	7.61211e+06	4.03552e+06	2.22149e+07	7.39099e+06	179533	6.49662e+06	650361	260827	4.46623e+06	4.51502e+06	5.5332e+06	1.40097e+06	5.03576e+06	4.50979e+06	393769	814583	1.78987e+06	2.79786e+06
M786T410	Menaquinone-9	785.608	410.3	19.442	C56H80O2	C21526	3.41271e+08	4.12711e+08	3.48067e+08	3.13715e+08	3.42722e+08	3.10396e+08	7.10681e+08	3.69079e+08	3.05004e+08	2.6087e+08	6.08789e+08	4.55634e+08	1.17268e+08	1.37679e+08	1.52125e+08	1.38464e+08	7.86356e+07	6.54675e+07	7.48538e+07	1.16474e+08	2.42735e+08	2.42302e+08
M789T273	PC(18_0_18_1(11Z))	788.62	273	4.503	C44H86NO8P		2.40513e+07	1.39169e+07	6.91313e+06	6.45082e+06	1.11454e+07	8.682e+06	2.028e+07	8.5485e+06	6.13108e+06	2.05051e+07	1.06963e+07	1.04356e+07	6.39326e+06	1.11611e+07	6.66922e+06	6.02354e+06	5.77588e+06	1.21096e+07	5.92213e+06	4.07852e+06	6.31376e+06	5.10219e+06
M797T388	PC(18_4(6Z,9Z,12Z,15Z)_18_4(6Z,9Z,12Z,15Z))	796.61	388.2	11.081	C44H72NO8P		5.81149e+06	5.38699e+06	4.86527e+06	3.30278e+06	3.79291e+06	4.51447e+06	3.69687e+06	6.74016e+06	6.49076e+06	9.53612e+06	1.07306e+07	8.49494e+06	1.78025e+07	1.03578e+07	6.85619e+06	1.14142e+07	8.92222e+06	1.22246e+07	1.3428e+07	4.94499e+06	5.88459e+06	1.18682e+07
M807T333_2	PC(18_3(6Z,9Z,12Z)_20_3(5Z,8Z,11Z))	806.575	332.9	6.817	C46H80NO8P		6.31522e+07	5.03904e+07	4.02587e+07	8.94292e+06	170565	1.15659e+07	3.08185e+06	3.58284e+06	4.14815e+06	1.3115e+07	3.10968e+06	1.53769e+06	1.451e+08	1.14154e+08	8.57463e+07	6.83442e+07	1.44224e+08	4.4593e+07	1.67007e+08	1.14215e+08	5.55257e+07	3.52196e+07
M815T405_2	PC(20_0_18_2(9Z,12Z))	814.637	404.8	6.385	C46H88NO8P		1.00579e+08	1.15903e+08	2.24798e+08	2.04351e+08	1.5851e+08	9.0713e+07	1.69095e+08	2.35351e+08	4.86258e+07	1.21286e+08	4.31576e+07	1.28711e+08	3.49566e+07	3.36362e+07	4.23824e+07	3.12497e+07	6.11215e+07	3.22485e+07	4.34058e+07	7.11197e+07	5.53224e+07	2.60811e+07
M977T242_6	Citicoline	977.214	241.9	1.29999	C14H26N4O11P2	C00307	2.72723e+06	1.65399e+06	3.1048e+06	3.65135e+06	2.62542e+06	1.49255e+06	3.18951e+06	1.79935e+06	1.32588e+06	2.58798e+06	2.24221e+06	2.66822e+06	2.22762e+06	2.676e+06	2.93538e+06	3.14164e+06	2.68351e+06	4.61767e+06	3.82823e+06	4.73741e+06	3.51486e+06	2.72286e+06
M988T272_8	Palmityl-CoA	988.347	272.2	5.39383	C37H66N7O17P3S	C00154	2.87765e+06	901872	1.86799e+06	3.40305e+06	2.69033e+06	1.41815e+06	2.99839e+06	1.88671e+06	1.88401e+06	5.33469e+06	1.11741e+06	1.45907e+06	3.18734e+06	2.60013e+06	3.93079e+06	3.87053e+06	3.38144e+06	2.22286e+06	5.8077e+06	4.29956e+06	4.03774e+06	3.53564e+06
M988T371_2	(2R)-2-{[(9Z)-Hexadec-9-enoyl]oxy}-3-hydroxypropyl 2-(trimethylazaniumyl)ethyl phosphate	987.648	371	7.268	C24H48NO7P		1.37519e+06	1.11472e+06	1.12336e+06	4.36602e+06	2.57752e+06	1.7447e+06	3.65009e+06	2.70469e+06	2.01166e+06	5.89713e+06	1.66042e+06	2.01868e+06	1.45576e+06	2.78539e+06	4.34389e+06	4.13699e+06	4.81819e+06	5.98115e+06	6.55539e+06	5.04894e+06	5.15051e+06	1.7709e+06
M992T396_2	Phosphatidylcholine lyso 16_0	991.684	395.5	12.282	C24H50NO7P		3.32023e+07	1.91511e+07	1.89771e+07	2.18315e+07	2.7271e+07	1.21893e+07	3.07405e+07	2.58327e+07	2.51802e+07	2.18669e+07	1.55196e+07	2.04456e+07	2.72951e+07	1.97216e+07	2.28625e+07	3.29126e+07	2.95223e+07	3.20544e+07	4.25683e+07	3.75536e+07	3.69018e+07	3.37979e+07
M103T50_2	alpha-Hydroxyisobutyric acid	103.04	49.7	1.605	C4H8O3	C21297	2.49093e+07	2.6711e+07	2.43175e+07	2.43433e+07	2.69039e+07	2.70921e+07	2.67304e+07	2.66922e+07	2.61538e+07	2.71945e+07	2.77807e+07	2.75551e+07	2.81772e+07	2.92998e+07	2.77152e+07	2.81655e+07	2.75433e+07	3.00478e+07	2.86488e+07	2.88174e+07	2.8577e+07	2.80358e+07
M115T42	Levulinic acid	115.004	41.7	0.713	C5H8O3		2.22027e+07	2.31926e+07	2.38513e+07	2.19505e+07	2.30483e+07	2.37012e+07	2.46957e+07	2.28591e+07	2.43658e+07	2.26812e+07	2.30812e+07	2.38857e+07	2.28047e+07	2.43023e+07	2.33671e+07	2.31247e+07	2.64323e+07	2.44374e+07	2.43029e+07	2.57592e+07	2.44414e+07	2.53232e+07
M117T53	FA 5_0;O	117.056	53.4	0.979	C5H10O3		9.61829e+06	2.89514e+06	1.73331e+07	1.44676e+07	2.17214e+07	4.65229e+06	1.85441e+07	3.88911e+06	1.80419e+07	2.4993e+07	6.6322e+06	7.92627e+06	2.80008e+07	1.66267e+07	2.58781e+07	2.74356e+07	2.56366e+07	2.58941e+07	2.78068e+07	2.44903e+07	2.30755e+07	1.59267e+07
M132T46	Ureidoglycine	132.041	45.9	1.233	C3H7N3O3	C02091	5.35299e+06	7.34439e+06	5.43998e+06	5.41537e+06	5.17594e+06	6.6947e+06	6.34937e+06	5.57463e+06	5.21507e+06	4.48839e+06	3.84507e+06	4.33448e+06	4.6759e+06	4.89958e+06	4.92591e+06	5.5174e+06	5.11501e+06	4.5195e+06	4.21225e+06	5.62805e+06	4.2332e+06	5.12799e+06
M133T107	Malic acid	133.014	106.5	1.851	C4H6O5	C00149	9.57841e+06	3.6988e+06	1.90346e+07	3.92121e+07	1.70886e+07	5.85893e+06	1.50973e+07	1.69776e+06	3.52469e+07	788547	1.35343e+06	2.00726e+06	342558	2.3404e+06	1.57562e+06	8.84669e+06	1.1788e+06	1.82852e+06	1.44558e+07	1.81774e+06	9.31226e+06	6.51435e+06
M143T51	microthecin	143.035	50.8	1.96022	C6H8O4	C19821	2.00943e+07	1.96297e+07	1.83894e+07	2.13028e+07	2.07703e+07	2.13321e+07	2.04535e+07	1.81881e+07	2.43895e+07	2.63491e+07	2.65689e+07	2.75168e+07	2.51849e+07	2.32672e+07	1.80414e+07	2.66881e+07	2.17382e+07	2.69853e+07	2.2075e+07	2.55024e+07	2.46011e+07	2.6612e+07
M145T276	N,N-dihydroxy-L-isoleucine	145.049	275.8	13.984	C6H13NO4	C20311	2.24068e+06	1.25185e+06	2.16816e+06	2.68326e+06	2.05414e+06	1.54874e+06	2.22653e+06	1.91833e+06	2.70581e+06	2.44504e+06	1.96015e+06	1.84957e+06	2.21652e+06	2.02376e+06	2.66583e+06	2.5445e+06	2.31138e+06	2.59492e+06	3.02015e+06	2.23337e+06	2.77689e+06	2.77745e+06
M145T61	Aminoacetone	145.098	61.1	1.69527	C3H7NO	C01888	3.68113e+06	4.40737e+06	3.81696e+06	3.8411e+06	1.12446e+06	2.51507e+06	4.61385e+06	4.39566e+06	4.74534e+06	5.69096e+06	4.61301e+06	4.50624e+06	4.89899e+06	3.89794e+06	5.42883e+06	4.51194e+06	5.94052e+06	6.00311e+06	4.99202e+06	6.19675e+06	5.23642e+06	5.07357e+06
M147T42	2-Hydroxy-3-chloropenta-2,4-dienoate	147.029	42.4	3.369	C5H5ClO3	C11353	6.59655e+07	9.5747e+07	8.32679e+07	9.81239e+07	7.38232e+07	8.05909e+07	8.86397e+07	8.03123e+07	6.86949e+07	7.40116e+07	5.92166e+07	6.48638e+07	5.8198e+07	5.78628e+07	7.72591e+07	6.55342e+07	6.61846e+07	7.07445e+07	5.73556e+07	6.88747e+07	5.90298e+07	6.32523e+07
M161T109	L-Fucono-1,5-lactone	161.043	108.6	15.8	C6H10O5	C18028	2.48678e+07	2.24923e+07	2.45737e+07	2.75092e+07	2.66777e+07	2.72697e+07	2.61789e+07	2.363e+07	3.21388e+07	3.16957e+07	3.10946e+07	3.66071e+07	3.1901e+07	3.00197e+07	2.40854e+07	3.34286e+07	2.79682e+07	3.35995e+07	2.62355e+07	2.91103e+07	2.83759e+07	3.38581e+07
M163T46	Lumazine	163.061	46.2	2.415	C6H4N4O2	C03212	4.32575e+06	2.30527e+06	5.1914e+06	6.17915e+06	7.74831e+06	3.04356e+06	7.1296e+06	2.71491e+06	6.16513e+06	7.62832e+06	5.17539e+06	3.22076e+06	7.94752e+06	5.52767e+06	1.23698e+07	8.36162e+06	1.03003e+07	7.47282e+06	8.45991e+06	7.2583e+06	6.96314e+06	7.95233e+06
M171T50_1	Bromobenzene-3,4-oxide	170.944	49.9	15.78	C6H5BrO	C14839	7.51098e+06	1.25275e+07	3.74424e+06	8.63675e+06	6.90628e+06	1.04712e+07	1.43754e+07	6.84619e+06	779546	7.27854e+06	7.91851e+06	4.34398e+06	1.19354e+07	1.17704e+07	1.30731e+07	1.0077e+07	1.16402e+07	1.76065e+07	1.31081e+07	1.57335e+07	1.73372e+07	1.46447e+07
M175T43	1,2,3-Propanetricarboxylic acid	175.024	42.6	4.63	C6H8O6	C19806	5.15749e+07	4.40389e+07	3.6414e+07	2.71222e+07	3.46071e+07	3.44964e+07	3.13473e+07	3.36692e+07	3.45323e+07	3.35618e+07	1.87487e+07	2.72879e+07	2.53735e+07	2.64813e+07	2.15024e+07	2.78292e+07	2.80867e+07	3.26503e+07	2.51479e+07	3.52657e+07	3.27507e+07	3.16439e+07
M177T339	2-Ethoxy-5-(1-propenyl)phenol	177.092	339.4	2.247	C11H14O2		1.75118e+06	2.03049e+06	1.77577e+06	1.52449e+06	1.80778e+06	1.87593e+06	2.22323e+06	2.29992e+06	1.28189e+06	1.79103e+06	2.60432e+06	2.23837e+06	3.74314e+06	2.62797e+06	2.57185e+06	2.91388e+06	2.34989e+06	2.53182e+06	3.16334e+06	2.94538e+06	3.276e+06	2.96345e+06
M183T221	2,4-Dinitrophenol	183.005	220.7	0.792	C6H4N2O5	C02496	1.85733e+06	1.34797e+06	1.52717e+06	1.87827e+06	1.58958e+06	1.35709e+06	1.01143e+06	1.0223e+06	1.46405e+06	1.77992e+06	833960	880169	896898	925474	1.4863e+06	761327	1.08083e+06	966412	837422	1.04411e+06	1.01512e+06	940926
M186T216	Indoleacrylic acid	186.059	216.2	15.861	C11H9NO2	C21283	239776	286284	367223	328645	291118	429941	270792	373597	374524	258633	300592	362814	192672	206028	188619	187317	203863	208043	172149	251674	244807	285549
M186T71_3	Panthenol	186.113	70.7	3.009	C9H19NO4	C05944	6.18163e+06	9.51261e+06	1.29183e+07	7.19973e+06	7.25098e+06	6.18857e+06	4.80776e+06	5.98816e+06	9.12882e+06	5.73459e+06	7.78104e+06	1.09622e+07	7.66895e+06	8.47805e+06	6.91891e+06	5.64483e+06	5.59701e+06	4.44398e+06	4.90704e+06	5.14292e+06	4.47761e+06	5.93231e+06
M187T261	10-Hydroxydecanoic acid	187.134	260.9	1.927	C10H20O3	C02774	1.0151e+07	1.27058e+07	2.03411e+07	1.0494e+07	1.22781e+07	8.14546e+06	6.31315e+06	8.20605e+06	1.13146e+07	9.7764e+06	1.12422e+07	1.76699e+07	1.06472e+07	1.32599e+07	1.04763e+07	8.36184e+06	7.28949e+06	7.08096e+06	8.03704e+06	6.22051e+06	7.42883e+06	7.9927e+06
M187T39	1,3,5-Trihydroxybenzene	187.025	38.6	1.12916	C6H6O3	C02183	2.01411e+06	2.74831e+06	2.40527e+06	3.22649e+06	2.01111e+06	2.1567e+06	2.46915e+06	2.17078e+06	1.94038e+06	1.08876e+06	2.01617e+06	2.16305e+06	2.0185e+06	1.08868e+06	1.65182e+06	2.61203e+06	1.80257e+06	1.84825e+06	2.09675e+06	1.53298e+06	1.09342e+06	2.14287e+06
M187T46_2	Tabtoxinine-delta-lactam	187.072	46.2	1.212	C7H12N2O4	C20920	4.62468e+07	4.97831e+07	6.77197e+07	6.13454e+07	5.35145e+07	7.74686e+07	4.8992e+07	7.04213e+07	6.72206e+07	4.76555e+07	5.73511e+07	6.96779e+07	3.59337e+07	4.17528e+07	3.6404e+07	3.5322e+07	4.03909e+07	3.87554e+07	3.26754e+07	4.80082e+07	4.61549e+07	5.14661e+07
M190T71	xi-2,3-Dihydro-2-oxo-1H-indole-3-acetic acid	190.054	70.7	17.027	C10H9NO3	C22202	1.32385e+07	1.19173e+07	1.44992e+07	8.27875e+06	1.07525e+07	1.67492e+07	8.24849e+06	1.56714e+07	2.06139e+07	9.81769e+06	1.52785e+07	1.17556e+07	6.5833e+06	5.46702e+06	8.02701e+06	5.591e+06	1.14158e+07	5.333e+06	7.19512e+06	6.04534e+06	7.4774e+06	7.37786e+06
M191T133	L-altraric acid	190.928	132.7	15.309	C6H10O8	C21088	8.69585e+06	8.904e+06	1.27616e+07	8.27815e+06	1.20508e+07	7.05891e+06	9.56054e+06	6.61136e+06	9.19144e+06	7.85773e+06	5.9203e+06	5.09591e+06	3.80447e+06	7.00316e+06	5.96475e+06	2.19462e+06	3.6495e+06	4.97773e+06	4.27782e+06	6.64355e+06	4.67595e+06	4.87313e+06
M195T46	Gluconic acid	195.051	45.6	2.173	C6H12O7	C00257	4.13804e+08	4.7749e+08	4.00844e+08	3.78254e+08	4.07414e+08	4.44223e+08	4.31065e+08	4.7633e+08	2.54152e+08	4.15592e+08	6.13863e+08	5.08399e+08	7.65547e+08	5.89399e+08	5.07832e+08	6.74674e+08	4.87509e+08	5.87074e+08	6.10338e+08	6.58309e+08	6.01229e+08	6.13287e+08
M196T46_2	3-Hydroxy-2-methylpyridine-4,5-dicarboxylate	196.028	46	14.566	C8H7NO5	C04604	2.66316e+06	2.54274e+06	2.67537e+06	2.42496e+06	2.73036e+06	2.6919e+06	2.55748e+06	2.83606e+06	2.29026e+06	2.40856e+06	2.68171e+06	2.72413e+06	2.89264e+06	2.76416e+06	2.81038e+06	2.99121e+06	2.82061e+06	2.80695e+06	3.02563e+06	3.00465e+06	2.88048e+06	2.64111e+06
M202T69	beta-N-Acetylglucosamine	202.071	69.4	2.928	C8H15NO6	C03878	714963	51266.5	858018	469913	614343	514185	294933	557685	1.31079e+06	579557	544010	987748	419892	328310	64570.4	47054.2	220234	66482.2	327830	71031.9	307333	359538
M206T188	Tryptophol	206.082	188.3	2.24755	C10H11NO	C00955	1.54846e+07	6.55306e+06	1.50764e+07	1.07666e+07	9.40155e+06	1.49142e+07	1.04101e+07	1.20493e+07	1.6852e+07	8.77554e+06	1.16118e+07	1.25375e+07	6.16551e+06	5.83244e+06	7.43073e+06	4.06933e+06	7.79242e+06	6.4552e+06	9.85466e+06	6.07215e+06	7.74317e+06	4.72679e+06
M207T276	Shikomol	207.102	276	16.219	C10H10O2	C10472	552767	683535	401801	267978	604797	667465	495514	647835	680585	672489	801107	621143	672749	794553	883018	909327	596032	676766	813122	680417	600583	616232
M218T187	L-Formylkynurenine	218.045	187.4	2.19119	C11H12N2O4	C02700	3.24519e+06	3.77682e+06	4.34418e+06	3.95583e+06	3.04047e+06	4.49894e+06	3.0212e+06	3.58519e+06	4.30432e+06	786962	3.72388e+06	3.17726e+06	2.78427e+06	3.10555e+06	571272	466827	2.66603e+06	2.15774e+06	2.6722e+06	2.51036e+06	3.12979e+06	1.60219e+06
M221T329	6,8-Dimethyl-6,7-didehydroergoline	221.121	328.5	0.406926	C16H19N2+	C20409	4.47967e+07	4.85912e+07	3.75065e+07	4.45199e+07	4.78202e+07	5.40629e+07	4.35247e+07	4.92532e+07	4.50505e+07	4.91596e+07	4.75667e+07	5.37957e+07	5.43563e+07	5.40382e+07	4.79637e+07	6.19508e+07	5.6073e+07	5.59161e+07	5.13132e+07	5.77163e+07	4.94015e+07	4.8506e+07
M223T444	1,2-Dihydroxy-3-keto-5-methylthiopentene	223.028	443.5	1.71091	C6H10O3S	C15606	7.2447e+06	7.465e+06	6.45876e+06	6.33228e+06	5.79635e+06	5.95054e+06	6.27266e+06	6.67453e+06	8.45828e+06	1.14325e+07	6.90357e+06	1.00709e+07	5.57804e+06	6.96674e+06	7.28001e+06	9.74396e+06	7.04144e+06	1.08934e+07	8.01961e+06	8.0044e+06	1.55946e+07	7.88346e+06
M225T412	Myristoleic acid	225.185	411.8	2.19	C14H26O2	C08322	1.89598e+07	7.43475e+06	2.88156e+07	3.26932e+07	3.83075e+07	2.384e+06	3.40965e+07	2.05835e+06	2.73698e+07	3.62787e+07	1.02991e+07	9.64657e+06	4.29866e+07	2.75563e+07	4.42284e+07	4.67241e+07	4.19809e+07	4.27652e+07	5.13115e+07	4.06915e+07	3.95466e+07	2.86922e+07
M227T448	Myristic acid	227.201	447.5	1.947	C14H28O2	C06424	8.08805e+07	4.45268e+06	1.17386e+08	1.49964e+08	1.86491e+08	4.97274e+06	1.77818e+08	6.74131e+06	1.24785e+08	2.11151e+08	7.88716e+06	1.0686e+07	2.31767e+08	1.51974e+08	2.16802e+08	2.33673e+08	2.51362e+08	2.05592e+08	2.58193e+08	2.11418e+08	1.96939e+08	1.47111e+08
M236T50	Ascorbate radical	236.02	49.7	11.0974	C6H7O6	C01041	2.10732e+06	4.12315e+06	6.0978e+06	4.50454e+06	4.44434e+06	5.02484e+06	8.0772e+06	1.4365e+06	1.41605e+06	3.96155e+06	1.98645e+06	1.5726e+06	938010	989068	958341	927228	4.31806e+06	2.80917e+06	1.97216e+06	4.87722e+06	2.66512e+06	4.82884e+06
M239T277	Tetradecanedioic acid	239.164	276.8	4.424	C14H26O4		8.50374e+06	8.53981e+06	7.52737e+06	8.0662e+06	8.44651e+06	9.04965e+06	8.8263e+06	8.88628e+06	8.57862e+06	8.4809e+06	8.56134e+06	9.34541e+06	8.81026e+06	8.51962e+06	8.97814e+06	8.77574e+06	9.09338e+06	9.24025e+06	9.53481e+06	9.4186e+06	8.82904e+06	9.4801e+06
M248T73	Pyridoxine 5'-phosphate	248.033	72.6	0.990917	C8H12NO6P	C00627	652257	540769	708034	805934	656580	409072	363214	378934	569218	875178	312728	328612	306786	321478	272522	110050	567443	248146	126429	379200	248951	131381
M253T281	4\\%27,7-Dihydroxyflavone	253.05	280.5	4.069	C15H10O4	C12123	8.79329e+06	5.28181e+06	9.87851e+06	1.11888e+07	5.6539e+06	6.30175e+06	7.61179e+06	6.74633e+06	8.43282e+06	8.37832e+06	5.20046e+06	3.70953e+06	5.15764e+06	4.44376e+06	5.99938e+06	5.6774e+06	4.23145e+06	4.55847e+06	5.00746e+06	6.94891e+06	4.2027e+06	6.1368e+06
M255T370	(1R,5aS,6R)-1,4,5,5a,6,9-hexahydrophenazine-1,6-dicarboxylic acid	255.075	369.7	9.452	C14H14N2O4	C21408	8.5328e+06	7.69001e+06	7.21822e+06	7.57986e+06	6.11235e+06	1.09985e+07	6.07306e+06	8.38653e+06	1.08759e+07	1.00959e+07	8.21254e+06	5.72913e+06	4.57984e+06	6.6546e+06	5.8393e+06	4.93351e+06	7.37499e+06	4.33625e+06	6.12816e+06	5.41861e+06	4.84604e+06	5.42311e+06
M261T198	Methoxsalen	261.043	198.4	8.963	C12H8O4	C01864	2.2989e+06	1.72868e+06	1.93379e+06	2.75289e+06	2.34006e+06	1.96857e+06	2.27289e+06	2.01986e+06	3.19806e+06	2.52755e+06	2.16333e+06	2.14297e+06	2.13493e+06	2.07755e+06	2.43622e+06	2.94725e+06	2.57484e+06	2.81016e+06	2.45521e+06	2.47559e+06	2.83554e+06	2.94253e+06
M267T43	5-Hydroxybenzimidazole	267.09	43.4	5.44842	C7H6N2O	C21764	2.06648e+06	2.57744e+06	2.04719e+06	2.13406e+06	1.32693e+06	2.10439e+06	1.62917e+06	1.65399e+06	1.40173e+06	580533	1.5829e+06	1.82532e+06	1.50325e+06	824793	1.28846e+06	2.21523e+06	1.53239e+06	1.12252e+06	1.2605e+06	1.88668e+06	866833	1.06101e+06
M275T417	9(S)-HOTrE	275.201	416.5	3.785	C18H30O3		3.88082e+07	2.32098e+07	5.55127e+07	3.26346e+07	4.34305e+07	4.80867e+07	2.55695e+07	3.22681e+07	1.19938e+08	4.39158e+07	4.13461e+07	5.31195e+07	2.23943e+07	1.87036e+07	2.63505e+07	1.97078e+07	2.06467e+07	2.46466e+07	1.80195e+07	2.16559e+07	2.89939e+07	2.26823e+07
M277T439	FA 18_2;O	277.216	439	3.935	C18H32O3	C14825	1.62502e+09	7.76572e+08	2.50013e+09	1.66188e+09	1.72069e+09	1.2447e+09	3.33247e+08	2.55637e+08	1.5738e+09	7.77193e+08	2.36936e+08	3.96575e+08	9.84153e+08	1.4464e+09	2.54957e+08	2.52499e+08	1.61304e+08	1.71725e+08	1.89414e+08	4.23072e+08	2.90752e+08	1.03408e+09
M279T274	artemisinic aldehyde	279.159	274.1	4.20828	C15H22O	C20308	738810	2.18147e+06	112660	182219	812266	790466	845234	376298	248699	3.61887e+06	2.51825e+06	281824	155207	434406	2.31187e+06	1.66973e+06	4.74082e+06	1.36738e+06	1.66493e+06	1.70808e+06	1.12385e+06	1.09703e+06
M293T347	juvenile hormone I	293.178	346.8	8.107	C18H30O3	C19613	1.85821e+07	1.61686e+07	2.63808e+07	2.66024e+07	2.67351e+07	2.71865e+07	2.52701e+07	2.10677e+07	3.21076e+07	3.48705e+07	2.86072e+07	3.76672e+07	3.34199e+07	2.99812e+07	2.82431e+07	2.97244e+07	3.3841e+07	3.69988e+07	2.81441e+07	3.02436e+07	3.47994e+07	3.84573e+07
M294T45_1	Nivalenol	294.081	45.1	19.285	C15H20O7	C06080	1.12726e+07	1.28231e+07	1.27496e+07	1.04954e+07	9.97961e+06	1.49601e+07	9.87787e+06	1.06331e+07	1.426e+07	8.58432e+06	9.47568e+06	1.19256e+07	8.73571e+06	9.87597e+06	6.67149e+06	7.93967e+06	6.57172e+06	7.21619e+06	5.89726e+06	8.30848e+06	6.27351e+06	8.59526e+06
M294T45_2	Prunasin	294.101	45.5	10.5209	C14H17NO6	C00844	5.69713e+06	4.54248e+06	6.11398e+06	4.51328e+06	5.17964e+06	5.25495e+06	5.99176e+06	4.2747e+06	6.50227e+06	6.82444e+06	5.37004e+06	5.52439e+06	4.65186e+06	4.42787e+06	4.44737e+06	3.57104e+06	4.60709e+06	4.38466e+06	4.0815e+06	4.36013e+06	4.69595e+06	4.48682e+06
M301T209	Hesperetin	301.038	208.7	7.06	C16H14O6	C01709	649831	450340	796875	648974	694339	568936	559256	443337	587497	552267	356066	296966	283564	297456	424295	189297	233231	296196	310596	379941	372142	249932
M307T60	1-[(5-Amino-5-carboxypentyl)amino]-1-deoxyfructose	307.149	60.2	4.666	C12H24N2O7		2.48412e+07	2.2075e+07	3.12481e+07	2.24164e+07	2.94121e+07	2.12024e+07	1.60349e+07	1.38183e+07	3.34867e+07	1.54182e+07	1.25247e+07	2.03591e+07	1.36986e+07	9.00155e+06	1.66364e+07	6.81649e+06	1.36404e+07	1.10556e+07	6.26341e+06	1.25529e+07	1.53832e+07	1.05446e+07
M308T46	thiamine(1+) aldehyde	308.116	45.6	2.681	C12H15N4OS+	C05856	5.33924e+07	6.32059e+07	9.1653e+07	8.56476e+07	6.62943e+07	8.11735e+07	6.05016e+07	5.88542e+07	8.99194e+07	5.4403e+07	6.8217e+07	7.23558e+07	4.89571e+07	4.41277e+07	4.45225e+07	4.86483e+07	4.13683e+07	4.171e+07	3.54897e+07	4.31627e+07	4.65832e+07	5.12794e+07
M309T282	13(S)-Hydroperoxylinolenic acid	309.206	282.3	4.274	C18H30O4	C04785	557061	1.23323e+06	1.98971e+06	488878	1.77437e+06	3.77795e+06	2.17959e+06	3.48569e+06	3.37657e+06	5.80114e+06	2.41944e+06	5.71344e+06	3.48341e+06	5.07561e+06	880830	766609	2.84261e+06	4.71436e+06	7.32363e+06	4.03881e+06	4.2574e+06	3.43873e+06
M311T408	Phytanic acid	311.294	408.2	3.976	C20H40O2	C01607	7.08225e+07	2.09221e+07	8.90826e+07	4.42487e+07	6.69088e+07	5.09948e+07	4.53641e+07	4.05233e+07	1.07088e+08	3.86074e+07	4.94364e+07	6.04024e+07	3.68316e+07	2.63682e+07	2.86165e+07	2.33136e+07	2.51714e+07	2.74008e+07	1.80676e+07	2.89161e+07	2.04811e+07	2.1076e+07
M317T351_2	5-HpETE	317.21	351.1	6.954	C20H32O4	C05356	7.9049e+07	1.31248e+08	9.36022e+07	7.817e+07	1.28712e+08	1.19266e+08	1.25854e+08	1.1887e+08	7.42013e+07	1.01455e+08	1.16159e+08	9.18438e+07	8.51909e+07	1.05347e+08	1.05645e+08	1.07167e+08	1.16639e+08	1.35221e+08	1.48188e+08	1.22656e+08	1.29376e+08	1.14615e+08
M329T269	ST 21_3;O3	329.215	268.9	7.878	C21H30O3	C14654	2.02484e+06	2.21026e+06	1.94209e+06	1.90025e+06	2.27662e+06	2.22474e+06	2.54995e+06	2.55344e+06	1.67903e+06	1.87183e+06	1.99833e+06	2.13187e+06	2.39012e+06	2.71441e+06	3.09349e+06	2.62798e+06	2.85317e+06	2.43388e+06	2.72698e+06	2.58606e+06	2.26996e+06	2.69938e+06
M333T285	Androstanedione	333.205	285.3	6.069	C19H28O2	C00674	2.52356e+06	4.80448e+06	1.36611e+06	1.83512e+06	2.42315e+06	3.50762e+06	3.75014e+06	4.03109e+06	2.16216e+06	4.38248e+06	3.93212e+06	3.64842e+06	4.0664e+06	4.12076e+06	4.42035e+06	5.06972e+06	6.13945e+06	6.81731e+06	5.98099e+06	4.71011e+06	5.22154e+06	4.43978e+06
M333T312	FA 20_5;O2	333.207	312.2	1.565	C20H30O4	C05949	3.98169e+06	3.85652e+06	3.70578e+06	3.60349e+06	3.70582e+06	2.88332e+06	3.97416e+06	3.62117e+06	3.14352e+06	4.31291e+06	4.19905e+06	3.29067e+06	4.41856e+06	2.28653e+06	2.72214e+06	3.32833e+06	2.41373e+06	2.8062e+06	2.61526e+06	2.99709e+06	2.91527e+06	3.06703e+06
M333T45	2-(beta-D-Glucosyl)-sn-glycerol 3-phosphate	333.057	44.8	5.461	C9H19O11P	C10517	3.41713e+07	3.23002e+07	2.37513e+07	3.76121e+07	3.19923e+07	2.49987e+07	3.88356e+07	2.82342e+07	2.02177e+07	1.86838e+07	1.58462e+07	4.08595e+07	3.34287e+07	3.28581e+07	3.61465e+07	3.24245e+07	1.64406e+07	1.22497e+07	1.76355e+07	1.86265e+07	1.75604e+07	1.2797e+07
M335T274	Nicotinic acid mononucleotide	335.045	274.1	11.149	[C11H15NO9P]+	C01185	6.45189e+06	5.33227e+06	8.14749e+06	4.36954e+06	3.78005e+06	2.45664e+06	4.91004e+06	2.93077e+06	5.23504e+06	4.23499e+06	5.04716e+06	1.18733e+06	1.97111e+06	1.78775e+06	2.31061e+06	997585	568756	2.92661e+06	1.55457e+06	3.84764e+06	1.63509e+06	1.15418e+06
M337T423	Demethoxycurcumin	337.31	423	5.001	C20H18O5	C17742	4.67964e+07	3.08734e+07	7.34566e+07	5.45767e+07	4.80737e+07	4.10439e+07	4.21778e+07	2.61768e+07	4.58192e+07	3.20402e+07	2.23082e+07	3.14759e+07	3.67701e+07	3.69205e+07	2.48652e+07	2.37195e+07	1.56831e+07	1.90535e+07	1.98346e+07	3.81851e+07	3.08055e+07	4.82916e+07
M362T79_2	Dihydrochelirubine	362.09	79.2	14.335	C21H17NO5	C05194	2.44573e+06	3.1409e+06	4.49326e+06	4.38625e+06	3.8732e+06	3.11448e+06	2.20267e+06	2.20519e+06	2.2393e+06	1.65512e+06	2.19644e+06	2.08836e+06	2.10982e+06	2.30794e+06	2.54043e+06	2.0304e+06	2.37057e+06	2.30422e+06	1.69428e+06	3.29041e+06	2.90024e+06	3.19022e+06
M363T243	carlactone	363.176	243.3	14.877	C19H26O3	C20693	584260	526976	495761	575286	731407	1.8301e+06	533441	1.66907e+06	663758	1.29494e+06	1.31334e+06	1.76013e+06	861896	1.08455e+06	1.18947e+06	888344	2.40212e+06	909634	972229	1.13664e+06	847675	748657
M378T108	12-Hydroxychelirubine	378.095	107.5	8.21428	C21H17NO6	C05193	2.8654e+06	2.56882e+06	4.37679e+06	3.34359e+06	1.00078e+07	2.92478e+06	2.61325e+06	1.59878e+06	1.3901e+06	961164	1.6836e+06	1.08401e+06	2.46519e+06	601746	1.70182e+06	903053	1.00938e+06	1.55602e+06	896898	2.72548e+06	3.94921e+06	3.37511e+06
M405T265	Carvedilol	405.203	264.5	9.057	C24H26N2O4	C06875	1.02064e+06	1.83338e+06	1.48378e+06	1.26818e+06	1.10225e+06	1.21491e+06	731263	1.54305e+06	1.75859e+06	580650	795377	615018	661985	247567	826188	130386	958457	174112	149058	220098	189951	191311
M405T331	Oxyanin B	405.088	330.8	12.054	C18H16O8	C10116	4.8427e+07	3.9798e+07	1.48414e+08	3.26857e+07	3.81094e+07	3.57825e+07	1.22398e+08	7.05852e+07	5.17291e+07	2.10255e+07	3.44859e+07	6.1799e+07	7.34669e+07	3.25259e+07	1.25133e+07	1.30003e+07	1.99182e+07	1.77882e+07	2.8404e+07	2.52684e+07	2.2394e+07	4.23324e+07
M405T346	cannabigerolate	405.085	346.1	4.648	C22H32O4	C20406	8.38932e+06	3.73077e+06	1.63853e+06	4.39671e+06	3.38281e+06	2.77725e+06	6.11505e+06	5.14061e+06	4.37398e+06	212827	582777	7.0091e+06	1.15654e+07	1.41095e+06	1.21073e+06	179539	336126	1.06684e+06	3.15465e+06	1.17246e+06	983938	2.56235e+06
M417T228_1	trans-p-Feruloyl-beta-D-glucopyranoside	417.104	228	1.32921	C16H20O9	C17759	660416	288385	714369	443261	788182	508082	332832	600912	683457	669588	479454	342360	370712	383678	294229	224886	234844	286326	233808	299797	290463	294497
M423T448_2	alpha-Tocotrienol	423.324	447.7	6.699	C29H44O2	C14153	6.70229e+08	6.09405e+08	6.08628e+08	5.1426e+08	8.40595e+08	8.02753e+08	8.09071e+08	6.11735e+08	4.77205e+08	8.85136e+08	7.38925e+08	6.42219e+08	7.24214e+08	6.76735e+08	9.58741e+08	7.98584e+08	7.97931e+08	6.83918e+08	9.70046e+08	1.12463e+09	1.4761e+09	9.15422e+08
M433T410_2	Prunin	433.111	410.5	6.037	C21H22O10	C09099	4.53306e+06	4.58291e+06	3.65306e+06	3.91831e+06	4.7253e+06	4.40876e+06	4.07301e+06	3.52649e+06	3.62464e+06	3.72366e+06	3.76922e+06	4.52892e+06	3.4227e+06	4.292e+06	307920	2.33386e+06	141692	326590	2.56111e+06	2.54491e+06	270989	242276
M435T392_2	2-hydroxy 3,6,7,4-tetramethylquercetagetin	435.09	392.1	8.001	C19H18O9		2.81604e+07	3.99244e+07	4.07747e+07	1.74028e+07	2.79738e+07	1.37847e+07	2.69887e+07	2.72356e+07	3.12576e+07	2.62662e+06	2.23372e+07	4.27664e+07	4.2474e+07	3.81855e+06	1.69549e+06	2.43309e+06	2.96881e+06	2.70856e+06	3.62146e+06	1.34931e+07	3.40114e+06	3.57729e+06
M447T217	Versiconol acetate	447.09	217.5	8.234	C20H18O9	C20506	664552	703286	648133	642934	683587	625975	614740	570896	645315	553558	720923	688894	607442	613646	726943	740438	610253	731914	696504	679169	719387	745082
M451T279_1	7-Ketodeoxycholic acid	451.266	278.9	8.672	C24H38O5	C04643	9.75459e+06	6.90037e+06	9.68666e+06	1.00369e+07	5.45263e+06	6.47063e+06	1.23744e+07	2.41514e+07	1.15254e+07	6.45912e+06	7.21712e+06	7.04913e+06	1.09824e+07	8.99127e+06	2.01543e+07	8.09277e+06	1.1587e+07	1.7841e+07	1.12283e+07	1.41886e+07	2.0321e+07	1.44462e+07
M453T280_1	1-palmitoyl-dihydroxyacetone-phosphate	453.276	280.5	1.682	C19H37O7P	C01192	3.92955e+06	5.81743e+06	6.89938e+06	5.51852e+06	5.36708e+06	5.25546e+06	6.66698e+06	8.02664e+06	7.32022e+06	3.92585e+06	3.74926e+06	6.33373e+06	6.77157e+06	4.4859e+06	9.723e+06	7.12902e+06	8.37392e+06	7.33166e+06	4.92784e+06	8.17121e+06	9.13145e+06	7.75608e+06
M455T321	epsilon-Tocopherol	455.314	320.6	5.198	C28H42O2	C14154	3.96653e+06	1.49434e+06	1.60453e+06	1.90515e+06	2.30895e+06	2.8013e+06	1.35907e+06	1.46462e+06	8.60782e+06	6.15797e+06	2.36097e+06	2.9918e+06	1.3344e+06	1.99612e+06	997802	192068	1.02674e+06	1.12732e+06	1.32411e+06	1.43093e+06	2.29726e+06	1.76935e+06
M455T448_2	Resveratrol	455.415	447.6	9.966	C14H12O3	C03582	4.46609e+06	2.31284e+06	7.49036e+06	3.73195e+06	4.85006e+06	9.90183e+06	2.63383e+06	7.61605e+06	1.73626e+07	5.53337e+06	1.9375e+07	3.53125e+07	5.57047e+06	5.2137e+06	918037	3.74784e+06	1.85626e+06	4.76917e+06	913192	2.70958e+06	3.65958e+06	3.01146e+06
M459T359_2	2-Methoxy-estradiol-17b 3-glucuronide	459.2	358.5	6.163	C25H34O9	C11131	4.02586e+07	8.07732e+07	2.20852e+07	6.36968e+07	8.83069e+07	4.9659e+07	2.70559e+07	6.68141e+07	1.08561e+08	1.1651e+08	3.27321e+07	8.48706e+07	2.01476e+07	1.46589e+08	2.04191e+07	1.30356e+07	4.54833e+07	1.70126e+07	1.49584e+07	3.95317e+07	4.0249e+07	3.37761e+07
M485T353_2	Tiglylcarnitine	485.285	352.6	4.172	C12H21NO4		3.13015e+08	1.03809e+08	1.55151e+08	3.48255e+08	2.14396e+08	6.269e+07	2.59563e+08	1.99754e+08	1.83525e+08	2.3171e+08	2.08666e+08	1.90406e+08	1.94128e+08	1.41997e+08	3.37215e+08	3.03556e+08	2.19719e+08	2.54952e+08	3.34242e+08	1.77568e+08	3.53394e+08	3.15919e+08
M506T317_2	Galactosylsphingosine	506.331	316.6	4.422	C24H47NO7	C01747	5.72481e+06	7.19093e+06	2.12546e+06	5.04736e+06	4.09894e+06	6.10222e+06	4.21343e+06	7.14626e+06	5.20957e+06	6.2895e+06	7.65006e+06	6.96659e+06	8.24979e+06	1.10414e+07	8.61466e+06	9.29603e+06	6.09516e+06	5.6214e+06	5.76722e+06	6.01804e+06	1.09217e+07	7.2779e+06
M519T289	Dehydrocarpaine II	519.341	288.7	5.089	C28H46N2O4		233842	302900	310337	406006	210965	253388	377524	340695	170768	321560	581554	352943	178052	363704	742106	846435	784974	333650	746394	355796	615112	952389
M555T439_2	Sulfamethazine	555.436	438.8	11.09	C12H14N4O2S	C19530	1.01664e+07	3.23413e+07	1.70159e+07	7.00299e+06	4.89932e+06	7.64065e+06	8.01293e+06	2.46823e+07	1.87249e+07	2.00236e+07	1.54324e+07	1.37857e+07	2.08781e+07	1.96492e+07	2.04278e+07	1.54549e+07	4.44165e+07	1.9875e+07	4.95184e+07	1.85569e+07	8.1715e+06	1.83951e+07
M564T372_1	Oleic acid	563.51	372	10.37	C18H34O2	C00712	9.14713e+07	2.02727e+08	4.03627e+08	1.79582e+08	8.18431e+07	8.20031e+07	5.06245e+07	1.15375e+08	4.46256e+07	1.75297e+07	4.85376e+07	1.55306e+07	1.31729e+07	8.20166e+07	1.0448e+07	1.09563e+07	9.55877e+06	4.15112e+06	1.1644e+07	1.68897e+07	8.70543e+06	1.85748e+07
M569T318_2	D-Urobilin	569.28	317.9	5.395	C33H40N4O6	C05795	3.45435e+06	4.81012e+06	2.22382e+06	3.27448e+06	2.63972e+06	5.06288e+06	5.31109e+06	5.13512e+06	3.85583e+06	2.78343e+06	2.96936e+06	3.83572e+06	3.56674e+06	5.48485e+06	6.13949e+06	4.80181e+06	6.21741e+06	7.7883e+06	5.49053e+06	5.05232e+06	3.45542e+06	7.58614e+06
M570T380_1	20,21-Diprenylterpendole I	570.358	379.7	1.161	C37H51NO5	C20532	8.54223e+06	1.93779e+07	1.74494e+07	1.49923e+07	1.71568e+07	1.52326e+07	2.6206e+07	5.0158e+07	1.99428e+07	9.45682e+07	4.61898e+07	2.20516e+07	4.09579e+07	4.58168e+07	4.25865e+07	4.56786e+07	6.80627e+07	4.88755e+07	5.24974e+07	6.24419e+07	4.10082e+07	4.73476e+07
M583T333_2	(4E,15Z)-Bilirubin	583.263	332.9	10.981	C33H36N4O6		649161	478377	340386	386592	261479	660427	544666	652028	261654	404827	294001	609745	495621	464308	544539	348913	687577	791835	630747	804587	788156	862934
M597T340_1	4-Ketomyxol	597.284	339.6	19.339	C40H54O4	C15928	7.69854e+06	6.61581e+06	3.9584e+06	5.01169e+06	5.30458e+06	7.65997e+06	2.46626e+06	9.51043e+06	4.77064e+06	7.83807e+06	8.20056e+06	6.30215e+06	9.89107e+06	1.04992e+07	7.24257e+06	1.09283e+07	1.1191e+07	1.36728e+07	1.21244e+07	1.26844e+07	1.05631e+07	1.5449e+07
M598T340_1	5-epi-Lividomycin B	598.29	339.6	6.678	C23H45N5O13	C21264	3.62683e+06	3.80356e+06	1.83922e+06	2.44306e+06	2.38391e+06	2.93809e+06	3.71875e+06	4.3014e+06	3.32009e+06	4.04284e+06	2.69931e+06	4.37552e+06	4.18593e+06	4.42069e+06	4.01473e+06	3.42381e+06	4.80583e+06	5.90893e+06	5.57945e+06	5.74435e+06	4.51581e+06	6.65039e+06
M612T441	6-Oxoneomycin C	612.269	440.7	7.287	C23H43N5O14	C17589	1.57088e+08	1.63518e+08	3.09605e+08	1.97909e+08	3.93695e+08	1.99885e+08	4.91215e+08	1.44282e+08	5.01094e+07	1.73081e+08	2.4037e+08	5.93002e+07	1.24062e+08	1.1827e+08	8.96502e+07	9.00652e+07	6.86777e+07	1.98301e+08	1.55943e+08	7.18621e+07	1.7457e+08	3.55163e+07
M621T335_2	Isotetrandrine	621.303	334.5	9.505	C38H42N2O6	C09654	5.18684e+07	2.94088e+07	3.96631e+07	4.906e+07	8.5765e+07	6.85022e+07	1.063e+08	2.3605e+07	1.51695e+08	4.00464e+07	3.45203e+07	2.52138e+07	1.50331e+08	1.29785e+08	1.78766e+08	1.07034e+08	7.72065e+07	1.50501e+08	1.68096e+08	1.0953e+08	1.11304e+08	9.25718e+07
M731T89	3-N-Debenzoyltaxol	731.282	89.4	14.632	C40H47NO13	C16524	64683	10084.1	122431	101942	133754	76089.7	15374.1	52916.6	914544	83625.2	111875	71890.2	34713.7	7588.8	38494.9	64520.3	6886.84	7837.63	3311.82	9630.79	21213.1	7891.05
M831T405_4	3-Decaprenyl-4-hydroxy-5-methoxybenzoate	830.63	404.7	4.815	C58H88O4		7.62381e+06	5.38621e+06	6.87317e+06	5.64832e+06	6.27987e+06	6.55962e+06	6.02494e+06	6.89216e+06	7.01292e+06	7.44711e+06	6.86593e+06	6.70431e+06	7.3453e+06	8.09686e+06	6.28119e+06	6.54013e+06	8.03566e+06	7.63484e+06	8.3967e+06	6.58664e+06	7.39674e+06	7.57682e+06
